# Supplementary material for: Decoding functional impact of epigenetic regulator mutations on ligand–receptor interaction perturbations for evaluation of cancer immunotherapy
Source: J Cell Mol Med. 2024 Sep 25;28(18):e70009. doi: 10.1111/jcmm.70009 (PMC11424496; doi:10.1111/jcmm.70009)
Supplement: Supplementary file 2 — Table S1. Table S2. Table S3.. Table S4. Table S5. Table S6. Table S7. [file JCMM-28-e70009-s002.xlsx]

## Sheet: Table S1
Table S1. The cancer types used in our study.
Cancer	Full name	# of Cancer	# of Normal	# of all
BRCA	Breast invasive carcinoma	1142	114	1256
CHOL	Cholangiocarcinoma	36	9	45
LIHC	Liver hepatocellular carcinoma	374	50	424
PAAD	Pancreatic adenocarcinoma	179	4	183
BLCA	Bladder Urothelial Carcinoma	414	19	433
KICH	Kidney Chromophobe	66	25	91
KIRC	Kidney renal clear cell carcinoma	546	72	618
KIRP	Kidney renal papillary cell carcinoma	291	32	323
PRAD	Prostate adenocarcinoma	506	52	558
TGCT	Testicular Germ Cell Tumors	156	0	156
CESC	Cervical squamous cell carcinoma and endocervical adenocarcinoma	306	3	309
OV	Ovarian serous cystadenocarcinoma	430	0	430
UCEC	Uterine Corpus Endometrial Carcinoma	558	35	593
UCS	Uterine Carcinosarcoma	57	0	57
SKCM	Skin Cutaneous Melanoma	472	1	473
SARC	Sarcoma	263	2	265
DLBC	Lymphoid Neoplasm Diffuse Large B-cell Lymphoma	48	0	48
LAML	Acute Myeloid Leukemia	179	0	179
THYM	Thymoma	120	2	122
GBM	Glioblastoma multiforme	170	5	175
LGG	Brain Lower Grade Glioma	534	0	534
UVM	Uveal Melanoma	80	0	80
HNSC	Head and Neck squamous cell carcinoma	522	44	566
ACC	Adrenocortical carcinoma	79	0	79
PCPG	Pheochromocytoma and Paraganglioma	184	3	187
THCA	Thyroid carcinoma	513	59	572
LUAD	Lung adenocarcinoma	542	59	601
LUSC	Lung squamous cell carcinoma	504	51	555
MESO	Mesothelioma	87	0	87
ESCA	Esophageal carcinoma	185	13	198
STAD	Stomach adenocarcinoma	416	37	453
COAD	Colon adenocarcinoma	505	41	546
READ	Rectum adenocarcinoma	167	10	177

## Sheet: Table S2
Table S2. List of human Epigenetic regulators (ERs) used in our analysis.
ENSEMBL Gene ID	Gene symbol	Class
ENSG00000133627	ACTR3B	4_chromatin_remodeler
ENSG00000101442	ACTR5	4_chromatin_remodeler
ENSG00000156802	ATAD2	4_chromatin_remodeler
ENSG00000140320	BAHD1	4_chromatin_remodeler
ENSG00000174744	BRMS1	4_chromatin_remodeler
ENSG00000094804	CDC6	4_chromatin_remodeler
ENSG00000167670	CHAF1A	4_chromatin_remodeler
ENSG00000159259	CHAF1B	4_chromatin_remodeler
ENSG00000131778	CHD1L	4_chromatin_remodeler
ENSG00000159692	CTBP1	4_chromatin_remodeler
ENSG00000124092	CTCFL	4_chromatin_remodeler
ENSG00000124795	DEK	4_chromatin_remodeler
ENSG00000178028	DMAP1	4_chromatin_remodeler
ENSG00000067334	DNTTIP2	4_chromatin_remodeler
ENSG00000133884	DPF2	4_chromatin_remodeler
ENSG00000205683	DPF3	4_chromatin_remodeler
ENSG00000135999	EPC2	4_chromatin_remodeler
ENSG00000116717	GADD45A	4_chromatin_remodeler
ENSG00000099860	GADD45B	4_chromatin_remodeler
ENSG00000130222	GADD45G	4_chromatin_remodeler
ENSG00000162676	GFI1	4_chromatin_remodeler
ENSG00000064961	HMG20B	4_chromatin_remodeler
ENSG00000189403	HMGB1	4_chromatin_remodeler
ENSG00000205581	HMGN1	4_chromatin_remodeler
ENSG00000198830	HMGN2	4_chromatin_remodeler
ENSG00000118418	HMGN3	4_chromatin_remodeler
ENSG00000182952	HMGN4	4_chromatin_remodeler
ENSG00000198157	HMGN5	4_chromatin_remodeler
ENSG00000127483	HP1BP3	4_chromatin_remodeler
ENSG00000079999	KEAP1	4_chromatin_remodeler
ENSG00000161036	LRWD1	4_chromatin_remodeler
ENSG00000114738	MAPKAPK3	4_chromatin_remodeler
ENSG00000103495	MAZ	4_chromatin_remodeler
ENSG00000204406	MBD5	4_chromatin_remodeler
ENSG00000166987	MBD6	4_chromatin_remodeler
ENSG00000132780	NASP	4_chromatin_remodeler
ENSG00000104320	NBN	4_chromatin_remodeler
ENSG00000227345	PARG	4_chromatin_remodeler
ENSG00000143799	PARP1	4_chromatin_remodeler
ENSG00000115241	PPM1G	4_chromatin_remodeler
ENSG00000164985	PSIP1	4_chromatin_remodeler
ENSG00000197275	RAD54B	4_chromatin_remodeler
ENSG00000164080	RAD54L2	4_chromatin_remodeler
ENSG00000108557	RAI1	4_chromatin_remodeler
ENSG00000180198	RCC1	4_chromatin_remodeler
ENSG00000160633	SAFB	4_chromatin_remodeler
ENSG00000163104	SMARCAD1	4_chromatin_remodeler
ENSG00000138375	SMARCAL1	4_chromatin_remodeler
ENSG00000066117	SMARCD1	4_chromatin_remodeler
ENSG00000184402	SS18L1	4_chromatin_remodeler
ENSG00000008324	SS18L2	4_chromatin_remodeler
ENSG00000149136	SSRP1	4_chromatin_remodeler
ENSG00000118245	TNP1	4_chromatin_remodeler
ENSG00000178279	TNP2	4_chromatin_remodeler
ENSG00000160949	TONSL	4_chromatin_remodeler
ENSG00000131747	TOP2A	4_chromatin_remodeler
ENSG00000077097	TOP2B	4_chromatin_remodeler
ENSG00000118156	ZNF541	4_chromatin_remodeler
ENSG00000075624	ACTB	4_chromatin_remodeler
ENSG00000077080	ACTL6B	4_chromatin_remodeler
ENSG00000075089	ACTR6	4_chromatin_remodeler
ENSG00000140350	ANP32A	4_chromatin_remodeler
ENSG00000117713	ARID1A	4_chromatin_remodeler
ENSG00000055130	CUL1	4_chromatin_remodeler
ENSG00000108094	CUL2	4_chromatin_remodeler
ENSG00000011332	DPF1	4_chromatin_remodeler
ENSG00000071794	HLTF	4_chromatin_remodeler
ENSG00000140382	HMG20A	4_chromatin_remodeler
ENSG00000115274	INO80B	4_chromatin_remodeler
ENSG00000153391	INO80C	4_chromatin_remodeler
ENSG00000114933	INO80D	4_chromatin_remodeler
ENSG00000169592	INO80E	4_chromatin_remodeler
ENSG00000130382	MLLT1	4_chromatin_remodeler
ENSG00000182979	MTA1	4_chromatin_remodeler
ENSG00000132382	MYBBP1A	4_chromatin_remodeler
ENSG00000197879	MYO1C	4_chromatin_remodeler
ENSG00000129484	PARP2	4_chromatin_remodeler
ENSG00000183207	RUVBL2	4_chromatin_remodeler
ENSG00000182568	SATB1	4_chromatin_remodeler
ENSG00000119042	SATB2	4_chromatin_remodeler
ENSG00000108604	SMARCD2	4_chromatin_remodeler
ENSG00000082014	SMARCD3	4_chromatin_remodeler
ENSG00000073584	SMARCE1	4_chromatin_remodeler
ENSG00000067066	SP100	4_chromatin_remodeler
ENSG00000015153	YAF2	4_chromatin_remodeler
ENSG00000116560	SFPQ	4_chromatin_remodeler
ENSG00000170322	NFRKB	4_chromatin_remodeler
ENSG00000111424	VDR	4_chromatin_remodeler
ENSG00000147548	WHSC1L1	4_chromatin_remodeler
ENSG00000100811	YY1	4_chromatin_remodeler
ENSG00000057935	MTA3	4_chromatin_remodeler
ENSG00000173473	SMARCC1	4_chromatin_remodeler
ENSG00000139613	SMARCC2	4_chromatin_remodeler
ENSG00000136518	ACTL6A	4_chromatin_remodeler
ENSG00000189079	ARID2	4_chromatin_remodeler
ENSG00000154832	CXXC1	4_chromatin_remodeler
ENSG00000129514	FOXA1	4_chromatin_remodeler
ENSG00000120837	NFYB	4_chromatin_remodeler
ENSG00000170485	NPAS2	4_chromatin_remodeler
ENSG00000102974	CTCF	4_chromatin_remodeler
ENSG00000143321	HDGF	4_chromatin_remodeler
ENSG00000188976	NOC2L	4_chromatin_remodeler
ENSG00000185591	SP1	4_chromatin_remodeler
ENSG00000185811	IKZF1	4_chromatin_remodeler
ENSG00000225830	ERCC6	4_chromatin_remodeler
ENSG00000119969	HELLS	4_chromatin_remodeler
ENSG00000128908	INO80	4_chromatin_remodeler
ENSG00000085999	RAD54L	4_chromatin_remodeler
ENSG00000153147	SMARCA5	4_chromatin_remodeler
ENSG00000130024	PHF10	4_chromatin_remodeler
ENSG00000095564	BTAF1	4_chromatin_remodeler
ENSG00000116830	TTF2	4_chromatin_remodeler
ENSG00000135100	HNF1A	4_chromatin_remodeler
ENSG00000100823	APEX1	7_DNA_methylation_eraser
ENSG00000111732	AICDA	7_DNA_methylation_eraser
ENSG00000187605	TET3	7_DNA_methylation_eraser
ENSG00000139372	TDG	7_DNA_methylation_eraser
ENSG00000138336	TET1	7_DNA_methylation_eraser
ENSG00000168769	TET2	7_DNA_methylation_eraser
ENSG00000166199	ALKBH3	7_DNA_methylation_eraser
ENSG00000140718	FTO	7_DNA_methylation_eraser
ENSG00000138413	IDH1	7_DNA_methylation_eraser
ENSG00000182054	IDH2	7_DNA_methylation_eraser
ENSG00000170430	MGMT	7_DNA_methylation_eraser
ENSG00000177311	ZBTB38	5_DNA_methylation_reader
ENSG00000174282	ZBTB4	5_DNA_methylation_reader
ENSG00000119772	DNMT3A	6_DNA_methylation_writer
ENSG00000088305	DNMT3B	6_DNA_methylation_writer
ENSG00000130816	DNMT1	6_DNA_methylation_writer
ENSG00000124701	APOBEC2	7_DNA_methylation_eraser
ENSG00000128383	APOBEC3A	7_DNA_methylation_eraser
ENSG00000179750	APOBEC3B	7_DNA_methylation_eraser
ENSG00000244509	APOBEC3C	7_DNA_methylation_eraser
ENSG00000243811	APOBEC3D	7_DNA_methylation_eraser
ENSG00000128394	APOBEC3F	7_DNA_methylation_eraser
ENSG00000239713	APOBEC3G	7_DNA_methylation_eraser
ENSG00000100298	APOBEC3H	7_DNA_methylation_eraser
ENSG00000111701	APOBEC1	7_DNA_methylation_eraser
ENSG00000129071	MBD4	5_DNA_methylation_reader
ENSG00000132646	PCNA	5_DNA_methylation_reader
ENSG00000147596	PRDM14	7_DNA_methylation_eraser
ENSG00000071655	MBD3	5_DNA_methylation_reader
ENSG00000034063	UHRF1	5_DNA_methylation_reader
ENSG00000142182	DNMT3L	6_DNA_methylation_writer
ENSG00000177485	ZBTB33	5_DNA_methylation_reader
ENSG00000134046	MBD2	5_DNA_methylation_reader
ENSG00000169057	MECP2	5_DNA_methylation_reader
ENSG00000141644	MBD1	5_DNA_methylation_reader
ENSG00000100601	ALKBH1	7_DNA_methylation_eraser
ENSG00000136938	ANP32B	8_histone_chaperone
ENSG00000111875	ASF1A	8_histone_chaperone
ENSG00000105011	ASF1B	8_histone_chaperone
ENSG00000198604	BAZ1A	8_histone_chaperone
ENSG00000104472	CHRAC1	8_histone_chaperone
ENSG00000117505	DR1	8_histone_chaperone
ENSG00000123485	HJURP	8_histone_chaperone
ENSG00000187109	NAP1L1	8_histone_chaperone
ENSG00000115053	NCL	8_histone_chaperone
ENSG00000181163	NPM1	8_histone_chaperone
ENSG00000158806	NPM2	8_histone_chaperone
ENSG00000148229	POLE3	8_histone_chaperone
ENSG00000119760	SUPT7L	8_histone_chaperone
ENSG00000152382	TADA1	8_histone_chaperone
ENSG00000130699	TAF4	8_histone_chaperone
ENSG00000106290	TAF6	8_histone_chaperone
ENSG00000162227	TAF6L	8_histone_chaperone
ENSG00000137413	TAF8	8_histone_chaperone
ENSG00000085231	TAF9	8_histone_chaperone
ENSG00000187325	TAF9B	8_histone_chaperone
ENSG00000163872	YEATS2	8_histone_chaperone
ENSG00000143401	ANP32E	8_histone_chaperone
ENSG00000166337	TAF10	8_histone_chaperone
ENSG00000120656	TAF12	8_histone_chaperone
ENSG00000162521	RBBP4	8_histone_chaperone
ENSG00000102054	RBBP7	8_histone_chaperone
ENSG00000111676	ATN1	3_histone_eraser
ENSG00000019549	SNAI2	3_histone_eraser
ENSG00000176401	EID2B	3_histone_eraser
ENSG00000166135	HIF1AN	3_histone_eraser
ENSG00000123562	MORF4L2	3_histone_eraser
ENSG00000149480	MTA2	3_histone_eraser
ENSG00000196498	NCOR2	3_histone_eraser
ENSG00000109118	PHF12	3_histone_eraser
ENSG00000117625	RCOR3	3_histone_eraser
ENSG00000131263	RLIM	3_histone_eraser
ENSG00000136715	SAP130	3_histone_eraser
ENSG00000150459	SAP18	3_histone_eraser
ENSG00000205307	SAP25	3_histone_eraser
ENSG00000164105	SAP30	3_histone_eraser
ENSG00000164576	SAP30L	3_histone_eraser
ENSG00000111707	SUDS3	3_histone_eraser
ENSG00000204713	TRIM27	3_histone_eraser
ENSG00000166913	YWHAB	3_histone_eraser
ENSG00000108953	YWHAE	3_histone_eraser
ENSG00000109906	ZBTB16	3_histone_eraser
ENSG00000074657	ZNF532	3_histone_eraser
ENSG00000166716	ZNF592	3_histone_eraser
ENSG00000143373	ZNF687	3_histone_eraser
ENSG00000147180	ZNF711	3_histone_eraser
ENSG00000141027	NCOR1	3_histone_eraser
ENSG00000164190	NIPBL	3_histone_eraser
ENSG00000147130	ZMYM3	3_histone_eraser
ENSG00000101040	ZMYND8	3_histone_eraser
ENSG00000186532	SMYD4	3_histone_eraser
ENSG00000085185	BCORL1	3_histone_eraser
ENSG00000087152	ATXN7L3	3_histone_eraser
ENSG00000105393	BABAM1	3_histone_eraser
ENSG00000135365	PHF21A	3_histone_eraser
ENSG00000109111	SUPT6H	3_histone_eraser
ENSG00000100796	PPP4R3A	3_histone_eraser
ENSG00000138041	PPP4R3B	3_histone_eraser
ENSG00000079387	SENP1	3_histone_eraser
ENSG00000120533	ENY2	3_histone_eraser
ENSG00000165660	FAM175B	3_histone_eraser
ENSG00000116750	UCHL5	3_histone_eraser
ENSG00000102226	USP11	3_histone_eraser
ENSG00000223443	USP17L2	3_histone_eraser
ENSG00000089902	RCOR1	3_histone_eraser
ENSG00000106829	TLE4	3_histone_eraser
ENSG00000121741	ZMYM2	3_histone_eraser
ENSG00000127511	SIN3B	3_histone_eraser
ENSG00000171940	ZNF217	3_histone_eraser
ENSG00000101493	ZNF516	3_histone_eraser
ENSG00000084093	REST	3_histone_eraser
ENSG00000169375	SIN3A	3_histone_eraser
ENSG00000065526	SPEN	3_histone_eraser
ENSG00000131149	GSE1	3_histone_eraser
ENSG00000187531	SIRT7	3_histone_eraser
ENSG00000077463	SIRT6	3_histone_eraser
ENSG00000100429	HDAC10	3_histone_eraser
ENSG00000163517	HDAC11	3_histone_eraser
ENSG00000068024	HDAC4	3_histone_eraser
ENSG00000108840	HDAC5	3_histone_eraser
ENSG00000061273	HDAC7	3_histone_eraser
ENSG00000147099	HDAC8	3_histone_eraser
ENSG00000116478	HDAC1	3_histone_eraser
ENSG00000196591	HDAC2	3_histone_eraser
ENSG00000094631	HDAC6	3_histone_eraser
ENSG00000171720	HDAC3	3_histone_eraser
ENSG00000048052	HDAC9	3_histone_eraser
ENSG00000100916	BRMS1L	3_histone_eraser
ENSG00000185515	BRCC3	3_histone_eraser
ENSG00000255242	C14orf169	3_histone_eraser
ENSG00000168453	HR	3_histone_eraser
ENSG00000235268	KDM4E	3_histone_eraser
ENSG00000006459	KDM7A	3_histone_eraser
ENSG00000170854	MINA	3_histone_eraser
ENSG00000155666	KDM8	3_histone_eraser
ENSG00000147050	KDM6A	3_histone_eraser
ENSG00000132510	KDM6B	3_histone_eraser
ENSG00000173120	KDM2A	3_histone_eraser
ENSG00000073614	KDM5A	3_histone_eraser
ENSG00000089094	KDM2B	3_histone_eraser
ENSG00000012817	KDM5D	3_histone_eraser
ENSG00000126012	KDM5C	3_histone_eraser
ENSG00000117139	KDM5B	3_histone_eraser
ENSG00000120733	KDM3B	3_histone_eraser
ENSG00000115548	KDM3A	3_histone_eraser
ENSG00000127663	KDM4B	3_histone_eraser
ENSG00000107077	KDM4C	3_histone_eraser
ENSG00000066135	KDM4A	3_histone_eraser
ENSG00000186280	KDM4D	3_histone_eraser
ENSG00000004487	KDM1A	3_histone_eraser
ENSG00000165097	KDM1B	3_histone_eraser
ENSG00000172943	PHF8	3_histone_eraser
ENSG00000197724	PHF2	3_histone_eraser
ENSG00000171988	JMJD1C	3_histone_eraser
ENSG00000070495	JMJD6	3_histone_eraser
ENSG00000149923	PPP4C	3_histone_eraser
ENSG00000104313	EYA1	3_histone_eraser
ENSG00000064655	EYA2	3_histone_eraser
ENSG00000158161	EYA3	3_histone_eraser
ENSG00000112319	EYA4	3_histone_eraser
ENSG00000162601	MYSM1	3_histone_eraser
ENSG00000051180	RAD51	3_histone_eraser
ENSG00000152484	USP12	3_histone_eraser
ENSG00000135655	USP15	3_histone_eraser
ENSG00000156256	USP16	3_histone_eraser
ENSG00000143258	USP21	3_histone_eraser
ENSG00000136014	USP44	3_histone_eraser
ENSG00000109189	USP46	3_histone_eraser
ENSG00000164663	USP49	3_histone_eraser
ENSG00000183878	UTY	3_histone_eraser
ENSG00000068903	SIRT2	3_histone_eraser
ENSG00000096717	SIRT1	3_histone_eraser
ENSG00000161956	SENP3	3_histone_eraser
ENSG00000171456	ASXL1	3_histone_eraser
ENSG00000163930	BAP1	3_histone_eraser
ENSG00000113812	ACTR8	1_histone_reader
ENSG00000143970	ASXL2	1_histone_reader
ENSG00000119778	ATAD2B	1_histone_reader
ENSG00000123636	BAZ2B	1_histone_reader
ENSG00000100425	BRD1	1_histone_reader
ENSG00000204256	BRD2	1_histone_reader
ENSG00000169925	BRD3	1_histone_reader
ENSG00000166164	BRD7	1_histone_reader
ENSG00000028310	BRD9	1_histone_reader
ENSG00000137948	BRDT	1_histone_reader
ENSG00000185658	BRWD1	1_histone_reader
ENSG00000165288	BRWD3	1_histone_reader
ENSG00000258315	C17orf49	1_histone_reader
ENSG00000108468	CBX1	1_histone_reader
ENSG00000173894	CBX2	1_histone_reader
ENSG00000141582	CBX4	1_histone_reader
ENSG00000183741	CBX6	1_histone_reader
ENSG00000166446	CDYL2	1_histone_reader
ENSG00000099954	CECR2	1_histone_reader
ENSG00000138433	CIR1	1_histone_reader
ENSG00000148204	CRB2	1_histone_reader
ENSG00000105821	DNAJC2	1_histone_reader
ENSG00000187569	DPPA3	1_histone_reader
ENSG00000157259	GATAD1	1_histone_reader
ENSG00000140632	GLYR1	1_histone_reader
ENSG00000149929	HIRIP3	1_histone_reader
ENSG00000153487	ING1	1_histone_reader
ENSG00000168556	ING2	1_histone_reader
ENSG00000168395	ING5	1_histone_reader
ENSG00000185513	L3MBTL1	1_histone_reader
ENSG00000100395	L3MBTL2	1_histone_reader
ENSG00000198945	L3MBTL3	1_histone_reader
ENSG00000154655	L3MBTL4	1_histone_reader
ENSG00000137337	MDC1	1_histone_reader
ENSG00000196199	MPHOSPH8	1_histone_reader
ENSG00000116062	MSH6	1_histone_reader
ENSG00000005302	MSL3	1_histone_reader
ENSG00000164951	PDP1	1_histone_reader
ENSG00000116273	PHF13	1_histone_reader
ENSG00000106443	PHF14	1_histone_reader
ENSG00000129292	PHF20L1	1_histone_reader
ENSG00000146247	PHIP	1_histone_reader
ENSG00000048649	RSF1	1_histone_reader
ENSG00000176476	SGF29	1_histone_reader
ENSG00000133302	SLF1	1_histone_reader
ENSG00000092201	SUPT16H	1_histone_reader
ENSG00000083544	TDRD3	1_histone_reader
ENSG00000196116	TDRD7	1_histone_reader
ENSG00000122779	TRIM24	1_histone_reader
ENSG00000197323	TRIM33	1_histone_reader
ENSG00000147854	UHRF2	1_histone_reader
ENSG00000087206	UIMC1	1_histone_reader
ENSG00000164924	YWHAZ	1_histone_reader
ENSG00000078487	ZCWPW1	1_histone_reader
ENSG00000036549	ZZZ3	1_histone_reader
ENSG00000015171	ZMYND11	1_histone_reader
ENSG00000143442	POGZ	1_histone_reader
ENSG00000141456	PELP1	1_histone_reader
ENSG00000198879	SFMBT2	1_histone_reader
ENSG00000160224	AIRE	1_histone_reader
ENSG00000079263	SP140	1_histone_reader
ENSG00000108264	TADA2A	1_histone_reader
ENSG00000080503	SMARCA2	1_histone_reader
ENSG00000172273	HINFP	1_histone_reader
ENSG00000196363	WDR5	1_histone_reader
ENSG00000111653	ING4	1_histone_reader
ENSG00000100084	HIRA	1_histone_reader
ENSG00000167491	GATAD2A	1_histone_reader
ENSG00000143614	GATAD2B	1_histone_reader
ENSG00000141867	BRD4	1_histone_reader
ENSG00000112983	BRD8	1_histone_reader
ENSG00000156983	BRPF1	1_histone_reader
ENSG00000100307	CBX7	1_histone_reader
ENSG00000185787	MORF4L1	1_histone_reader
ENSG00000175097	RAG2	1_histone_reader
ENSG00000165632	TAF3	1_histone_reader
ENSG00000067369	TP53BP1	1_histone_reader
ENSG00000094916	CBX5	1_histone_reader
ENSG00000130726	TRIM28	1_histone_reader
ENSG00000160953	MUM1	1_histone_reader
ENSG00000122565	CBX3	1_histone_reader
ENSG00000141570	CBX8	1_histone_reader
ENSG00000163939	PBRM1	1_histone_reader
ENSG00000159267	HLCS	2_histone_writer
ENSG00000135341	MAP3K7	2_histone_writer
ENSG00000054267	ARID4B	2_histone_writer
ENSG00000096070	BRPF3	2_histone_writer
ENSG00000255302	EID1	2_histone_writer
ENSG00000176396	EID2	2_histone_writer
ENSG00000134759	ELP2	2_histone_writer
ENSG00000109911	ELP4	2_histone_writer
ENSG00000170291	ELP5	2_histone_writer
ENSG00000163832	ELP6	2_histone_writer
ENSG00000139620	KANSL2	2_histone_writer
ENSG00000114982	KANSL3	2_histone_writer
ENSG00000151332	MBIP	2_histone_writer
ENSG00000163875	MEAF6	2_histone_writer
ENSG00000101189	MRGBP	2_histone_writer
ENSG00000117697	NSL1	2_histone_writer
ENSG00000196284	SUPT3H	2_histone_writer
ENSG00000173011	TADA2B	2_histone_writer
ENSG00000171148	TADA3	2_histone_writer
ENSG00000148835	TAF5	2_histone_writer
ENSG00000135801	TAF5L	2_histone_writer
ENSG00000163159	VPS72	2_histone_writer
ENSG00000127337	YEATS4	2_histone_writer
ENSG00000032219	ARID4A	2_histone_writer
ENSG00000163635	ATXN7	2_histone_writer
ENSG00000196367	TRRAP	2_histone_writer
ENSG00000139154	AEBP2	2_histone_writer
ENSG00000134371	CDC73	2_histone_writer
ENSG00000074201	CLNS1A	2_histone_writer
ENSG00000175029	CTBP2	2_histone_writer
ENSG00000162961	DPY30	2_histone_writer
ENSG00000158636	EMSY	2_histone_writer
ENSG00000078403	MLLT10	2_histone_writer
ENSG00000108292	MLLT6	2_histone_writer
ENSG00000157212	PAXIP1	2_histone_writer
ENSG00000118900	UBN1	2_histone_writer
ENSG00000164091	WDR82	2_histone_writer
ENSG00000117222	RBBP5	2_histone_writer
ENSG00000008083	JARID2	2_histone_writer
ENSG00000129691	ASH2L	2_histone_writer
ENSG00000133895	MEN1	2_histone_writer
ENSG00000198646	NCOA6	2_histone_writer
ENSG00000057657	PRDM1	2_histone_writer
ENSG00000130711	PRDM12	2_histone_writer
ENSG00000067225	PKM	2_histone_writer
ENSG00000111725	PRKAB1	2_histone_writer
ENSG00000131791	PRKAB2	2_histone_writer
ENSG00000181929	PRKAG1	2_histone_writer
ENSG00000106617	PRKAG2	2_histone_writer
ENSG00000115592	PRKAG3	2_histone_writer
ENSG00000154229	PRKCA	2_histone_writer
ENSG00000177189	RPS6KA3	2_histone_writer
ENSG00000112742	TTK	2_histone_writer
ENSG00000158019	BRE	2_histone_writer
ENSG00000134574	DDB2	2_histone_writer
ENSG00000166477	LEO1	2_histone_writer
ENSG00000006712	PAF1	2_histone_writer
ENSG00000100387	RBX1	2_histone_writer
ENSG00000103549	RNF40	2_histone_writer
ENSG00000146414	SHPRH	2_histone_writer
ENSG00000113558	SKP1	2_histone_writer
ENSG00000124422	USP22	2_histone_writer
ENSG00000055483	USP36	2_histone_writer
ENSG00000095787	WAC	2_histone_writer
ENSG00000136770	DNAJC1	2_histone_writer
ENSG00000204389	HSPA1A	2_histone_writer
ENSG00000120071	KANSL1	2_histone_writer
ENSG00000001497	LAS1L	2_histone_writer
ENSG00000105618	PRPF31	2_histone_writer
ENSG00000178913	TAF7	2_histone_writer
ENSG00000136891	TEX10	2_histone_writer
ENSG00000111727	HCFC2	2_histone_writer
ENSG00000122966	CIT	2_histone_writer
ENSG00000012048	BRCA1	2_histone_writer
ENSG00000178691	SUZ12	2_histone_writer
ENSG00000125952	MAX	2_histone_writer
ENSG00000174197	MGA	2_histone_writer
ENSG00000133794	ARNTL	2_histone_writer
ENSG00000142611	PRDM16	2_histone_writer
ENSG00000141510	TP53	2_histone_writer
ENSG00000131759	RARA	2_histone_writer
ENSG00000172530	BANP	2_histone_writer
ENSG00000139618	BRCA2	2_histone_writer
ENSG00000172288	CDY1	2_histone_writer
ENSG00000182415	CDY2A	2_histone_writer
ENSG00000153046	CDYL	2_histone_writer
ENSG00000149474	CSRP2BP	2_histone_writer
ENSG00000134014	ELP3	2_histone_writer
ENSG00000125484	GTF3C4	2_histone_writer
ENSG00000128708	HAT1	2_histone_writer
ENSG00000077684	JADE1	2_histone_writer
ENSG00000043143	JADE2	2_histone_writer
ENSG00000102221	JADE3	2_histone_writer
ENSG00000187778	MCRS1	2_histone_writer
ENSG00000198408	MGEA5	2_histone_writer
ENSG00000122390	NAA60	2_histone_writer
ENSG00000135372	NAT10	2_histone_writer
ENSG00000025293	PHF20	2_histone_writer
ENSG00000221926	TRIM16	2_histone_writer
ENSG00000172977	KAT5	2_histone_writer
ENSG00000156650	KAT6B	2_histone_writer
ENSG00000103510	KAT8	2_histone_writer
ENSG00000083168	KAT6A	2_histone_writer
ENSG00000108773	KAT2A	2_histone_writer
ENSG00000136504	KAT7	2_histone_writer
ENSG00000114166	KAT2B	2_histone_writer
ENSG00000147133	TAF1	2_histone_writer
ENSG00000134852	CLOCK	2_histone_writer
ENSG00000084676	NCOA1	2_histone_writer
ENSG00000100393	EP300	2_histone_writer
ENSG00000005339	CREBBP	2_histone_writer
ENSG00000124151	NCOA3	2_histone_writer
ENSG00000147162	OGT	2_histone_writer
ENSG00000105202	FBL	2_histone_writer
ENSG00000166501	PRKCB	2_histone_writer
ENSG00000116455	WDR77	2_histone_writer
ENSG00000142453	CARM1	2_histone_writer
ENSG00000183576	SETD3	2_histone_writer
ENSG00000168137	SETD5	2_histone_writer
ENSG00000170364	SETMAR	2_histone_writer
ENSG00000181555	SETD2	2_histone_writer
ENSG00000116539	ASH1L	2_histone_writer
ENSG00000165671	NSD1	2_histone_writer
ENSG00000115593	SMYD1	2_histone_writer
ENSG00000145391	SETD7	2_histone_writer
ENSG00000139718	SETD1B	2_histone_writer
ENSG00000055609	KMT2C	2_histone_writer
ENSG00000167548	KMT2D	2_histone_writer
ENSG00000118058	KMT2A	2_histone_writer
ENSG00000143499	SMYD2	2_histone_writer
ENSG00000005483	KMT2E	2_histone_writer
ENSG00000185420	SMYD3	2_histone_writer
ENSG00000136169	SETDB2	2_histone_writer
ENSG00000143379	SETDB1	2_histone_writer
ENSG00000181090	EHMT1	2_histone_writer
ENSG00000204371	EHMT2	2_histone_writer
ENSG00000152455	SUV39H2	2_histone_writer
ENSG00000110066	KMT5B	2_histone_writer
ENSG00000133247	KMT5C	2_histone_writer
ENSG00000099381	SETD1A	2_histone_writer
ENSG00000183955	KMT5A	2_histone_writer
ENSG00000019485	PRDM11	2_histone_writer
ENSG00000112238	PRDM13	2_histone_writer
ENSG00000110851	PRDM4	2_histone_writer
ENSG00000138738	PRDM5	2_histone_writer
ENSG00000061455	PRDM6	2_histone_writer
ENSG00000126856	PRDM7	2_histone_writer
ENSG00000152784	PRDM8	2_histone_writer
ENSG00000126457	PRMT1	2_histone_writer
ENSG00000160310	PRMT2	2_histone_writer
ENSG00000100462	PRMT5	2_histone_writer
ENSG00000198890	PRMT6	2_histone_writer
ENSG00000132600	PRMT7	2_histone_writer
ENSG00000111218	PRMT8	2_histone_writer
ENSG00000164169	PRMT9	2_histone_writer
ENSG00000164256	PRDM9	2_histone_writer
ENSG00000116731	PRDM2	2_histone_writer
ENSG00000109685	WHSC1	2_histone_writer
ENSG00000104885	DOT1L	2_histone_writer
ENSG00000149311	ATM	2_histone_writer
ENSG00000175054	ATR	2_histone_writer
ENSG00000087586	AURKA	2_histone_writer
ENSG00000178999	AURKB	2_histone_writer
ENSG00000105146	AURKC	2_histone_writer
ENSG00000169679	BUB1	2_histone_writer
ENSG00000170312	CDK1	2_histone_writer
ENSG00000059758	CDK17	2_histone_writer
ENSG00000123374	CDK2	2_histone_writer
ENSG00000250506	CDK3	2_histone_writer
ENSG00000164885	CDK5	2_histone_writer
ENSG00000134058	CDK7	2_histone_writer
ENSG00000149554	CHEK1	2_histone_writer
ENSG00000213341	CHUK	2_histone_writer
ENSG00000167657	DAPK3	2_histone_writer
ENSG00000177602	GSG2	2_histone_writer
ENSG00000096968	JAK2	2_histone_writer
ENSG00000120539	MASTL	2_histone_writer
ENSG00000119408	NEK6	2_histone_writer
ENSG00000119638	NEK9	2_histone_writer
ENSG00000180370	PAK2	2_histone_writer
ENSG00000168078	PBK	2_histone_writer
ENSG00000123143	PKN1	2_histone_writer
ENSG00000113575	PPP2CA	2_histone_writer
ENSG00000132356	PRKAA1	2_histone_writer
ENSG00000162409	PRKAA2	2_histone_writer
ENSG00000253729	PRKDC	2_histone_writer
ENSG00000156858	PRR14	2_histone_writer
ENSG00000162302	RPS6KA4	2_histone_writer
ENSG00000100784	RPS6KA5	2_histone_writer
ENSG00000101109	STK4	2_histone_writer
ENSG00000198586	TLK1	2_histone_writer
ENSG00000146872	TLK2	2_histone_writer
ENSG00000178093	TSSK6	2_histone_writer
ENSG00000100749	VRK1	2_histone_writer
ENSG00000009954	BAZ1B	2_histone_writer
ENSG00000049618	ARID1B	2_histone_writer
ENSG00000138376	BARD1	2_histone_writer
ENSG00000036257	CUL3	2_histone_writer
ENSG00000139842	CUL4A	2_histone_writer
ENSG00000158290	CUL4B	2_histone_writer
ENSG00000167986	DDB1	2_histone_writer
ENSG00000163840	DTX3L	2_histone_writer
ENSG00000198919	DZIP3	2_histone_writer
ENSG00000086758	HUWE1	2_histone_writer
ENSG00000188895	MSL1	2_histone_writer
ENSG00000174579	MSL2	2_histone_writer
ENSG00000166349	RAG1	2_histone_writer
ENSG00000163961	RNF168	2_histone_writer
ENSG00000112130	RNF8	2_histone_writer
ENSG00000121067	SPOP	2_histone_writer
ENSG00000077721	UBE2A	2_histone_writer
ENSG00000119048	UBE2B	2_histone_writer
ENSG00000072401	UBE2D1	2_histone_writer
ENSG00000109332	UBE2D3	2_histone_writer
ENSG00000170142	UBE2E1	2_histone_writer
ENSG00000186591	UBE2H	2_histone_writer
ENSG00000177889	UBE2N	2_histone_writer
ENSG00000077152	UBE2T	2_histone_writer
ENSG00000024048	UBR2	2_histone_writer
ENSG00000140455	USP3	2_histone_writer
ENSG00000176871	WSB2	2_histone_writer
ENSG00000121481	RNF2	2_histone_writer
ENSG00000155827	RNF20	2_histone_writer
ENSG00000101945	SUV39H1	2_histone_writer
ENSG00000108799	EZH1	2_histone_writer
ENSG00000106462	EZH2	2_histone_writer
ENSG00000204227	RING1	2_histone_writer
ENSG00000115966	ATF2	2_histone_writer
ENSG00000089163	SIRT4	3_histone_eraser
ENSG00000124523	SIRT5	3_histone_eraser
ENSG00000142082	SIRT3	3_histone_eraser
ENSG00000132153	DHX30	1_histone_reader
ENSG00000163285	GABRG1	1_histone_reader
ENSG00000072501	SMC1A	1_histone_reader
ENSG00000101596	SMCHD1	1_histone_reader
ENSG00000197056	ZMYM1	1_histone_reader
ENSG00000146463	ZMYM4	1_histone_reader
ENSG00000132950	ZMYM5	1_histone_reader
ENSG00000163867	ZMYM6	1_histone_reader
ENSG00000185917	SETD4	2_histone_writer
ENSG00000155542	SETD9	2_histone_writer
ENSG00000170325	PRDM10	2_histone_writer
ENSG00000141956	PRDM15	2_histone_writer
ENSG00000166840	GLYATL1	2_histone_writer
ENSG00000156531	PHF6	1_histone_reader
ENSG00000085276	MECOM	2_histone_writer
ENSG00000074266	EED	9_Polycomb_group_protein
ENSG00000112511	PHF1	9_Polycomb_group_protein
ENSG00000106400	ZNHIT1	4_chromatin_remodeler
ENSG00000101126	ADNP	4_chromatin_remodeler
ENSG00000140396	NCOA2	4_chromatin_remodeler
ENSG00000196781	TLE1	4_chromatin_remodeler
ENSG00000140044	JDP2	4_chromatin_remodeler
ENSG00000134627	PIWIL4	4_chromatin_remodeler
ENSG00000102038	SMARCA1	4_chromatin_remodeler
ENSG00000080603	SRCAP	4_chromatin_remodeler
ENSG00000076108	BAZ2A	4_chromatin_remodeler
ENSG00000121988	ZRANB3	4_chromatin_remodeler
ENSG00000071243	ING3	4_chromatin_remodeler
ENSG00000119403	PHF19	4_chromatin_remodeler
ENSG00000104517	UBR5	4_chromatin_remodeler
ENSG00000165156	ZHX1	4_chromatin_remodeler
ENSG00000183495	EP400	4_chromatin_remodeler
ENSG00000103037	SETD6	4_chromatin_remodeler
ENSG00000175792	RUVBL1	4_chromatin_remodeler
ENSG00000139687	RB1	4_chromatin_remodeler
ENSG00000170004	CHD3	4_chromatin_remodeler
ENSG00000116254	CHD5	4_chromatin_remodeler
ENSG00000124177	CHD6	4_chromatin_remodeler
ENSG00000100888	CHD8	4_chromatin_remodeler
ENSG00000177200	CHD9	4_chromatin_remodeler
ENSG00000172534	HCFC1	4_chromatin_remodeler
ENSG00000111642	CHD4	4_chromatin_remodeler
ENSG00000171316	CHD7	4_chromatin_remodeler
ENSG00000153922	CHD1	4_chromatin_remodeler
ENSG00000173575	CHD2	4_chromatin_remodeler
ENSG00000171634	BPTF	4_chromatin_remodeler
ENSG00000085224	ATRX	4_chromatin_remodeler
ENSG00000127616	SMARCA4	1_histone_reader
ENSG00000099956	SMARCB1	1_histone_reader
ENSG00000183337	BCOR	9_Polycomb_group_protein
ENSG00000120616	EPC1	9_Polycomb_group_protein
ENSG00000011258	MBTD1	9_Polycomb_group_protein
ENSG00000041880	PARP3	9_Polycomb_group_protein
ENSG00000056661	PCGF2	9_Polycomb_group_protein
ENSG00000185619	PCGF3	9_Polycomb_group_protein
ENSG00000180628	PCGF5	9_Polycomb_group_protein
ENSG00000156374	PCGF6	9_Polycomb_group_protein
ENSG00000111752	PHC1	9_Polycomb_group_protein
ENSG00000134686	PHC2	9_Polycomb_group_protein
ENSG00000173889	PHC3	9_Polycomb_group_protein
ENSG00000163602	RYBP	9_Polycomb_group_protein
ENSG00000010803	SCMH1	9_Polycomb_group_protein
ENSG00000102098	SCML2	9_Polycomb_group_protein
ENSG00000146285	SCML4	9_Polycomb_group_protein
ENSG00000163935	SFMBT1	9_Polycomb_group_protein
ENSG00000168283	BMI1	9_Polycomb_group_protein
ENSG00000115289	PCGF1	9_Polycomb_group_protein
ENSG00000143033	MTF2	9_Polycomb_group_protein
ENSG00000165732	DDX21	10_RNA_modification
ENSG00000107625	DDX50	10_RNA_modification
ENSG00000115524	SF3B1	10_RNA_modification
ENSG00000189091	SF3B3	10_RNA_modification
ENSG00000136450	SRSF1	10_RNA_modification
ENSG00000112081	SRSF3	10_RNA_modification
ENSG00000182134	TDRKH	10_RNA_modification
ENSG00000162971	TYW5	10_RNA_modification
ENSG00000135316	SYNCRIP	10_RNA_modification
ENSG00000148584	A1CF	10_RNA_modification
ENSG00000141431	ASXL3	9_Polycomb_group_protein
ENSG00000171311	EXOSC1	10_RNA_modification
ENSG00000130713	EXOSC2	10_RNA_modification
ENSG00000107371	EXOSC3	10_RNA_modification
ENSG00000178896	EXOSC4	10_RNA_modification
ENSG00000077348	EXOSC5	10_RNA_modification
ENSG00000223496	EXOSC6	10_RNA_modification
ENSG00000075914	EXOSC7	10_RNA_modification
ENSG00000120699	EXOSC8	10_RNA_modification
ENSG00000123737	EXOSC9	10_RNA_modification

## Sheet: Table S3
Table S3. The ligand-receptor pairs for our study.
Ligand	Receptor	Classification
A2M	LRP1	NA
AANAT	MTNR1A	NA
AANAT	MTNR1B	NA
ACE	AGTR2	NA
ACE	BDKRB2	NA
ACTR2	ADRB2	NA
ACTR2	LDLR	NA
ACTR2	LRP2	NA
ADA	DPP4	NA
ADAM10	AXL	NA
ADAM10	EPHA3	NA
ADAM10	NOTCH1	NA
ADAM12	ITGA9	NA
ADAM12	ITGB1	NA
ADAM12	SDC4	NA
ADAM15	ITGA5	NA
ADAM15	ITGA9	NA
ADAM15	ITGAV	NA
ADAM15	ITGB1	NA
ADAM15	ITGB3	NA
ADAM17	ERBB4	NA
ADAM17	ITGA5	NA
ADAM17	ITGB1	NA
ADAM17	NOTCH1	NA
ADAM23	ITGA5	NA
ADAM23	ITGB3	NA
ADAM28	ITGA4	NA
ADAM2	CD9	NA
ADAM2	ITGA6	NA
ADAM2	ITGA9	NA
ADAM2	ITGB1	NA
ADAM2	ITGB7	NA
ADAM9	ITGA3	NA
ADAM9	ITGA6	NA
ADAM9	ITGAV	NA
ADAM9	ITGB1	NA
ADAM9	ITGB5	NA
ADCYAP1	ADCYAP1R1	NA
ADCYAP1	ADRB2	NA
ADCYAP1	ADRB3	NA
ADCYAP1	GPR20	NA
ADCYAP1	GPR84	NA
ADCYAP1	PTH1R	NA
ADCYAP1	RAMP2	NA
ADCYAP1	RAMP3	NA
ADCYAP1	SCTR	NA
ADCYAP1	TSHR	NA
ADCYAP1	VIPR1	NA
ADCYAP1	VIPR2	NA
ADIPOQ	ADIPOR1	NA
ADIPOQ	ADIPOR2	NA
ADM2	ADCYAP1R1	NA
ADM2	ADRB2	NA
ADM2	ADRB3	NA
ADM2	CALCR	NA
ADM2	CALCRL	NA
ADM2	GPR20	NA
ADM2	GPR84	NA
ADM2	PTH1R	NA
ADM2	RAMP1	NA
ADM2	RAMP2	NA
ADM2	RAMP3	NA
ADM2	TSHR	NA
ADM2	VIPR1	NA
ADM	ADCYAP1R1	NA
ADM	ADRB2	NA
ADM	ADRB3	NA
ADM	CALCR	NA
ADM	CALCRL	NA
ADM	GPR182	NA
ADM	GPR20	NA
ADM	GPR84	NA
ADM	MRGPRX2	NA
ADM	PTH1R	NA
ADM	RAMP2	NA
ADM	RAMP3	NA
ADM	TSHR	NA
ADM	VIPR1	NA
AGRN	ATP1A3	NA
AGRN	ITGB1	NA
AGRN	LRP1	NA
AGRN	LRP2	NA
AGRN	LRP4	NA
AGRN	MUSK	NA
AGRP	MC3R	NA
AGRP	MC4R	NA
AGRP	MC5R	NA
AGRP	SDC3	NA
AGT	ADRA2A	NA
AGT	AGTR1	NA
AGT	AGTR2	NA
AGT	ENPEP	NA
AGT	GRM7	NA
AGT	LRP2	NA
AGT	MAS1	NA
AGT	MTNR1A	NA
AHSG	INSR	NA
ALB	LRP2	NA
ALOX5AP	ALOX5	NA
AMELX	LAMP1	NA
AMELY	LAMP1	NA
AMH	ACVR1	NA
AMH	AMHR2	NA
AMH	EGFR	NA
ANGPT1	ITGA5	NA
ANGPT1	ITGB1	NA
ANGPT1	TEK	NA
ANGPT1	TIE1	NA
ANGPT2	TEK	NA
ANGPT2	TIE1	NA
ANGPT4	TEK	NA
ANGPT4	TIE1	NA
ANGPTL1	TEK	NA
ANGPTL2	TIE1	NA
ANGPTL3	ITGA5	NA
ANGPTL3	ITGAV	NA
ANGPTL3	ITGB3	NA
ANGPTL4	TIE1	NA
ANOS1	FGFR1	NA
ANOS1	SDC2	NA
ANXA1	ADRA2A	NA
ANXA1	DYSF	NA
ANXA1	EGFR	NA
ANXA1	FPR1	NA
ANXA1	FPR2	NA
ANXA1	FPR3	NA
ANXA1	GRM7	NA
ANXA1	MTNR1A	NA
APLN	ADRA2A	NA
APLN	APLNR	NA
APLN	GRM7	NA
APLN	MTNR1A	NA
APOA1	LDLR	NA
APOA1	LRP1	NA
APOA1	LRP2	NA
APOA2	LDLR	NA
APOA2	LRP1	NA
APOA2	LRP2	NA
APOA4	LDLR	NA
APOA4	LRP1	NA
APOA4	LRP2	NA
APOB	ADRB2	NA
APOB	CALCR	NA
APOB	ITGAM	NA
APOB	ITGB2	NA
APOB	LDLR	NA
APOB	LRP1	NA
APOB	LRP2	NA
APOB	LRP6	NA
APOB	LRP8	NA
APOB	LSR	NA
APOB	MTTP	NA
APOB	OLR1	NA
APOB	TLR4	NA
APOB	TLR6	NA
APOB	VLDLR	NA
APOC1	VLDLR	NA
APOC2	LDLR	NA
APOC2	LRP1	NA
APOC2	LRP2	NA
APOC3	LDLR	NA
APOC3	LRP1	NA
APOC3	LRP2	NA
APOC3	SDC2	NA
APOC3	TLR2	NA
APOC4	VLDLR	NA
APOD	LEPR	NA
APOE	CHRNA4	NA
APOE	LDLR	NA
APOE	LRP1	NA
APOE	LRP2	NA
APOE	LRP5	NA
APOE	LRP8	NA
APOE	SCARB1	NA
APOE	SORL1	NA
APOE	VLDLR	NA
APP	ADRA2A	NA
APP	CAV1	NA
APP	CD74	NA
APP	FPR2	NA
APP	GPC1	NA
APP	GRM7	NA
APP	LRP1	NA
APP	MTNR1A	NA
APP	NCSTN	NA
APP	NGFR	NA
APP	SLC45A3	NA
APP	TNFRSF21	NA
AREGB	EGFR	NA
AREG	EGFR	NA
AREG	ERBB3	NA
ARF1	CHRM3	NA
ARF1	INSR	NA
ARF1	PLD2	NA
ARPC5	ADRB2	NA
ARPC5	LDLR	NA
ARPC5	LRP2	NA
ARTN	GFRA1	NA
ARTN	GFRA2	NA
ARTN	GFRA3	NA
ARTN	RET	NA
ASIP	ATRN	NA
ASIP	F11R	NA
ASIP	MC1R	NA
ASIP	MC2R	NA
ASIP	MC3R	NA
ASIP	MC4R	NA
ASIP	MC5R	NA
ASIP	MGRN1	NA
AVP	ADCYAP1R1	NA
AVP	ADRB2	NA
AVP	ADRB3	NA
AVP	AVPR1A	NA
AVP	AVPR1B	NA
AVP	AVPR2	NA
AVP	GPR20	NA
AVP	GPR84	NA
AVP	LDLR	NA
AVP	LRP2	NA
AVP	OXTR	NA
AVP	PTH1R	NA
AVP	RAMP2	NA
AVP	RAMP3	NA
AVP	TSHR	NA
AVP	VIPR1	NA
AZGP1	ITGAV	NA
B2M	CD1A	NA
B2M	CD1B	NA
B2M	CD247	NA
B2M	CD3D	NA
B2M	CD3G	NA
B2M	HFE	NA
B2M	HLA-F	NA
B2M	KIR2DL1	NA
B2M	KIR2DL3	NA
B2M	KIR3DL1	NA
B2M	KLRC1	NA
B2M	KLRC2	NA
B2M	KLRD1	NA
B2M	LILRB1	NA
B2M	LILRB2	NA
B2M	TFRC	NA
BCAN	EGFR	NA
BCAN	NRCAM	NA
BDNF	DDR1	NA
BDNF	DRD4	NA
BDNF	NGFR	NA
BDNF	NGFRAP1	NA
BDNF	NTRK2	NA
BDNF	SORT1	NA
BGN	LY96	NA
BGN	TLR1	NA
BGN	TLR2	NA
BGN	TLR4	NA
BMP10	ACVR2A	NA
BMP10	ACVRL1	NA
BMP10	BMPR1A	NA
BMP10	BMPR1B	NA
BMP10	BMPR2	NA
BMP10	ENG	NA
BMP15	ACVR2A	NA
BMP15	BMPR1A	NA
BMP15	BMPR1B	NA
BMP15	BMPR2	NA
BMP2	ACVR1	NA
BMP2	ACVR2A	NA
BMP2	ACVR2B	NA
BMP2	BMPR1A	NA
BMP2	BMPR1B	NA
BMP2	BMPR2	NA
BMP2	ENG	NA
BMP2	HFE2	NA
BMP3	ACVR2B	NA
BMP3	BMPR1A	NA
BMP3	BMPR1B	NA
BMP3	BMPR2	NA
BMP4	BMPR1A	NA
BMP4	BMPR1B	NA
BMP4	BMPR2	NA
BMP4	HFE2	NA
BMP5	BMPR1A	NA
BMP5	BMPR1B	NA
BMP5	BMPR2	NA
BMP5	HFE2	NA
BMP6	ACVR1	NA
BMP6	ACVR2A	NA
BMP6	BMPR1A	NA
BMP6	BMPR1B	NA
BMP6	BMPR2	NA
BMP7	ACVR1	NA
BMP7	ACVR2A	NA
BMP7	ACVR2B	NA
BMP7	BMPR1A	NA
BMP7	BMPR1B	NA
BMP7	BMPR2	NA
BMP7	ENG	NA
BMP8A	BMPR1A	NA
BMP8A	BMPR1B	NA
BMP8A	BMPR2	NA
BMP8B	BMPR1A	NA
BMP8B	BMPR1B	NA
BMP8B	BMPR2	NA
BSG	SELE	NA
BST1	CAV1	NA
BST2	LILRA4	NA
BTC	EGFR	NA
BTC	ERBB2	NA
BTC	ERBB3	NA
BTC	ERBB4	NA
BTLA	CD247	checkpoint
BTLA	CD79A	checkpoint
BTLA	TNFRSF14	checkpoint
BTLA	VTCN1	checkpoint
C1orf112	PLSCR4	NA
C1orf194	PLSCR4	NA
C1QA	CD93	NA
C1QA	CR1	NA
C1QA	CSPG4	NA
C1QB	LRP1	NA
C1QTNF1	AVPR2	NA
C1QTNF5	MFRP	NA
C3	ADRA2A	NA
C3	C3AR1	NA
C3	C5AR2	NA
C3	CD19	NA
C3	CD46	NA
C3	CD81	NA
C3	CR1	NA
C3	GRM7	NA
C3	IFITM1	NA
C3	ITGAM	NA
C3	ITGAX	NA
C3	ITGB2	NA
C3	LRP1	NA
C3	MTNR1A	NA
C4A	C3AR1	NA
C4A	C5AR2	NA
C4A	CR1	NA
C4B	CD46	NA
C4B	CR1	NA
C4BPA	BMPR2	NA
C4BPA	CD40	NA
C4BPA	LRP1	NA
C5	ADRA2A	NA
C5	C5AR1	NA
C5	C5AR2	NA
C5	GRM7	NA
C5	MTNR1A	NA
C5orf55	TRAF2	NA
C6orf15	DDR1	NA
CALCA	ADCYAP1R1	NA
CALCA	ADRB2	NA
CALCA	ADRB3	NA
CALCA	CALCR	NA
CALCA	CALCRL	NA
CALCA	GPR20	NA
CALCA	GPR84	NA
CALCA	PTH1R	NA
CALCA	RAMP1	NA
CALCA	RAMP2	NA
CALCA	RAMP3	NA
CALCA	TSHR	NA
CALCA	VIPR1	NA
CALCB	ADCYAP1R1	NA
CALCB	ADRB2	NA
CALCB	ADRB3	NA
CALCB	CALCR	NA
CALCB	CALCRL	NA
CALCB	GPR20	NA
CALCB	GPR84	NA
CALCB	PTH1R	NA
CALCB	RAMP1	NA
CALCB	RAMP2	NA
CALCB	RAMP3	NA
CALCB	TSHR	NA
CALCB	VIPR1	NA
CALM1	ABCA1	NA
CALM1	ADCY8	NA
CALM1	ADCYAP1R1	NA
CALM1	AQP6	NA
CALM1	CACNA1C	NA
CALM1	CALCR	NA
CALM1	CNGA2	NA
CALM1	CRHR1	NA
CALM1	EGFR	NA
CALM1	FAS	NA
CALM1	GLP1R	NA
CALM1	GLP2R	NA
CALM1	GP6	NA
CALM1	GRM3	NA
CALM1	GRM4	NA
CALM1	GRM5	NA
CALM1	GRM7	NA
CALM1	HMMR	NA
CALM1	HTR2C	NA
CALM1	INSR	NA
CALM1	KCNN4	NA
CALM1	KCNQ1	NA
CALM1	KCNQ3	NA
CALM1	KCNQ5	NA
CALM1	MIP	NA
CALM1	MYLK	NA
CALM1	MYLK2	NA
CALM1	OPRM1	NA
CALM1	PDE1A	NA
CALM1	PDE1B	NA
CALM1	PDE1C	NA
CALM1	PTH2R	NA
CALM1	PTPRA	NA
CALM1	SCN10A	NA
CALM1	SCN4A	NA
CALM1	SCTR	NA
CALM1	SELL	NA
CALM1	TRPC3	NA
CALM1	TRPC5	NA
CALM1	VIPR1	NA
CALM2	ABCA1	NA
CALM2	ADCY8	NA
CALM2	AQP6	NA
CALM2	CACNA1C	NA
CALM2	EGFR	NA
CALM2	GP6	NA
CALM2	GRM5	NA
CALM2	GRM7	NA
CALM2	INSR	NA
CALM2	KCNQ1	NA
CALM2	KCNQ3	NA
CALM2	KCNQ5	NA
CALM2	MYLK	NA
CALM2	MYLK2	NA
CALM2	PDE1A	NA
CALM2	PDE1B	NA
CALM2	PDE1C	NA
CALM2	PLPP6	NA
CALM2	SCN10A	NA
CALM2	SCN4A	NA
CALM2	SELL	NA
CALM2	TRPC5	NA
CALM3	ABCA1	NA
CALM3	ADCY8	NA
CALM3	AQP6	NA
CALM3	EGFR	NA
CALM3	GP6	NA
CALM3	GRM5	NA
CALM3	GRM7	NA
CALM3	INSR	NA
CALM3	KCNQ1	NA
CALM3	KCNQ3	NA
CALM3	KCNQ5	NA
CALM3	MYLK	NA
CALM3	MYLK2	NA
CALM3	PDE1A	NA
CALM3	PDE1B	NA
CALM3	PDE1C	NA
CALM3	SCN10A	NA
CALM3	SCN4A	NA
CALM3	SELL	NA
CALM3	TRPC5	NA
CALR	HLA-F	NA
CALR	ITGA2B	NA
CALR	ITGA3	NA
CALR	ITGAV	NA
CALR	LRP1	NA
CALR	MTNR1A	NA
CALR	SCARF1	NA
CALR	TSHR	NA
CAMP	EGFR	NA
CAMP	FPR2	NA
CAMP	IGF1R	NA
CAMP	P2RX7	NA
CCK	CCKAR	NA
CCK	CCKBR	NA
CCL11	ACKR1	NA
CCL11	ACKR2	cytokine
CCL11	ACKR4	cytokine
CCL11	CCR2	cytokine
CCL11	CCR3	cytokine
CCL11	CCR5	cytokine
CCL11	CXCR3	cytokine
CCL13	ACKR1	NA
CCL13	ACKR2	cytokine
CCL13	ACKR4	cytokine
CCL13	CCR1	cytokine
CCL13	CCR2	cytokine
CCL13	CCR3	cytokine
CCL13	CCR5	cytokine
CCL13	CCR9	cytokine
CCL13	CXCR3	cytokine
CCL14	ACKR1	NA
CCL14	ACKR2	cytokine
CCL14	CCR1	cytokine
CCL14	CCR3	cytokine
CCL14	CCR5	cytokine
CCL15	CCR1	cytokine
CCL15	CCR3	cytokine
CCL16	ADRA2A	NA
CCL16	CCR1	cytokine
CCL16	CCR2	cytokine
CCL16	CCR5	cytokine
CCL16	CCR8	cytokine
CCL16	GRM7	NA
CCL16	HRH4	cytokine
CCL16	MTNR1A	NA
CCL17	ACKR1	NA
CCL17	ACKR2	NA
CCL17	CCR4	cytokine
CCL17	CCR8	cytokine
CCL17	DARC	cytokine
CCL18	C14orf1	cytokine
CCL18	CCR8	NA
CCL19	ACKR2	cytokine
CCL19	ACKR4	cytokine
CCL19	ADRA2A	NA
CCL19	CCR10	cytokine
CCL19	CCR7	cytokine
CCL19	CCRL2	cytokine
CCL19	CXCR3	cytokine
CCL19	GRM7	NA
CCL19	MTNR1A	NA
CCL1	CCR8	cytokine
CCL20	ADRA2A	NA
CCL20	CCR6	cytokine
CCL20	CXCR3	cytokine
CCL20	GRM7	NA
CCL20	MTNR1A	NA
CCL21	ACKR2	cytokine
CCL21	ACKR4	cytokine
CCL21	ADRA2A	NA
CCL21	CCR7	cytokine
CCL21	CXCR3	cytokine
CCL21	GRM7	NA
CCL21	MTNR1A	NA
CCL22	ACKR2	NA
CCL22	CCR4	cytokine
CCL23	ACKR2	NA
CCL23	CCR1	cytokine
CCL24	ACKR2	NA
CCL24	CCR2	cytokine
CCL24	CCR3	cytokine
CCL25	ACKR2	cytokine
CCL25	ACKR4	cytokine
CCL25	ADRA2A	NA
CCL25	CCR10	cytokine
CCL25	CCR9	cytokine
CCL25	GRM7	NA
CCL25	MTNR1A	NA
CCL26	CCR1	cytokine
CCL26	CCR2	cytokine
CCL26	CCR3	cytokine
CCL27	ACKR2	cytokine
CCL27	ADRA2A	NA
CCL27	CCR10	cytokine
CCL27	GRM7	NA
CCL27	MTNR1A	NA
CCL28	ACKR2	cytokine
CCL28	ADRA2A	NA
CCL28	CCR10	cytokine
CCL28	CCR3	cytokine
CCL28	GRM7	NA
CCL28	MTNR1A	NA
CCL2	ACKR1	NA
CCL2	ACKR2	cytokine
CCL2	ACKR4	cytokine
CCL2	CCR1	cytokine
CCL2	CCR10	cytokine
CCL2	CCR2	cytokine
CCL2	CCR3	cytokine
CCL2	CCR4	cytokine
CCL2	CCR5	cytokine
CCL2	DARC	cytokine
CCL3	ACKR2	cytokine
CCL3	CCR1	cytokine
CCL3	CCR3	cytokine
CCL3	CCR4	cytokine
CCL3	CCR5	cytokine
CCL3L1	CCR1	cytokine
CCL3L1	CCR3	cytokine
CCL3L1	CCR5	cytokine
CCL3L3	ACKR2	cytokine
CCL3L3	CCR5	cytokine
CCL4	ACKR2	cytokine
CCL4	CCR1	cytokine
CCL4	CCR3	cytokine
CCL4	CCR5	cytokine
CCL4	CCR8	cytokine
CCL5	ACKR1	NA
CCL5	ACKR2	cytokine
CCL5	ACKR4	cytokine
CCL5	ADRA2A	NA
CCL5	CCR1	cytokine
CCL5	CCR3	cytokine
CCL5	CCR4	cytokine
CCL5	CCR5	cytokine
CCL5	CXCR3	cytokine
CCL5	DARC	cytokine
CCL5	GPR75	cytokine
CCL5	GRM7	NA
CCL5	MTNR1A	NA
CCL5	SDC1	cytokine
CCL5	SDC4	cytokine
CCL7	ACKR1	NA
CCL7	ACKR2	cytokine
CCL7	ACKR4	cytokine
CCL7	CCR1	cytokine
CCL7	CCR10	cytokine
CCL7	CCR2	cytokine
CCL7	CCR3	cytokine
CCL7	CCR5	cytokine
CCL7	CXCR3	cytokine
CCL7	DARC	cytokine
CCL8	ACKR1	NA
CCL8	ACKR2	cytokine
CCL8	ACKR4	cytokine
CCL8	CCR1	cytokine
CCL8	CCR2	cytokine
CCL8	CCR3	cytokine
CCL8	CCR5	cytokine
CCL8	DARC	cytokine
CD14	ITGA4	NA
CD14	ITGB1	NA
CD14	ITGB2	NA
CD14	RIPK1	NA
CD14	TLR4	NA
CD14	TLR6	NA
CD160	TNFRSF14	NA
CD200	CD200R1	NA
CD24	SELP	NA
CD24	SIGLEC10	checkpoint
CD274	CD80	NA
CD274	PDCD1	checkpoint
CD34	SELL	NA
CD34	SELP	NA
CD40LG	CD40	checkpoint
CD40LG	ITGAM	checkpoint
CD40LG	ITGB2	checkpoint
CD40LG	TRAF3	checkpoint
CD55	ADGRE2	NA
CD55	ADGRE5	NA
CD55	CD97	NA
CD55	CR1	NA
CD58	CD2	NA
CD59	CD2	NA
CD5L	CD5	NA
CD6	ALCAM	NA
CD70	CD27	checkpoint
CD80	CD28	checkpoint
CD80	CTLA4	checkpoint
CD86	CD28	checkpoint
CD86	CTLA4	checkpoint
CD99	PILRA	NA
CDH1	CDH2	NA
CDH1	EGFR	NA
CDH1	ERBB3	NA
CDH1	IGF1R	NA
CDH1	ITGAE	NA
CDH1	ITGB7	NA
CDH1	KLRG1	NA
CDH1	LRP5	NA
CDH1	PTPRF	NA
CDH1	PTPRM	NA
CEACAM1	CD209	NA
CEACAM5	CD1D	NA
CELA3B	CHRM3	NA
CEL	CXCR4	NA
CFC1	ACVR1B	NA
CFC1	ACVR2A	NA
CFC1	SMAD3	NA
CFH	ITGAM	NA
CFH	SELL	NA
CGA	ADCYAP1R1	NA
CGA	ADRB2	NA
CGA	ADRB3	NA
CGA	FSHR	NA
CGA	GPR20	NA
CGA	GPR84	NA
CGA	LHCGR	NA
CGA	PTH1R	NA
CGA	RAMP2	NA
CGA	RAMP3	NA
CGA	SIRPA	NA
CGA	TSHR	NA
CGA	VIPR1	NA
CGB3	LHCGR	NA
CGB	LHCGR	NA
CGN	F11R	NA
CGN	OCLN	NA
CGN	TGFBR1	NA
CGN	TGFBR2	NA
CHAD	ITGA2	NA
CHAD	ITGB1	NA
CKLF	CCR4	NA
CLCF1	CNTFR	NA
CLCF1	CRLF1	NA
CLCF1	IL6ST	NA
CLCF1	LIFR	NA
CLEC2A	KLRF2	NA
CLEC2B	KLRF1	NA
CLEC3A	CLEC10A	NA
CLEC3A	CLEC2B	NA
CNTF	CNTFR	NA
CNTF	IL6R	NA
CNTF	IL6ST	NA
CNTF	LIFR	NA
CNTN2	CNTN1	NA
CNTN2	CNTNAP2	NA
CNTN2	NRCAM	NA
CNTN2	NRP1	NA
CNTN4	PTPRG	NA
COL11A1	DDR1	NA
COL11A1	ITGA2	NA
COL11A1	ITGB1	NA
COL14A1	CD44	NA
COL16A1	ITGB1	NA
COL18A1	GPC1	NA
COL18A1	GPC4	NA
COL18A1	ITGA3	NA
COL18A1	ITGA5	NA
COL18A1	ITGB1	NA
COL18A1	ITGB3	NA
COL18A1	ITGB5	NA
COL18A1	KDR	NA
COL1A1	CD36	NA
COL1A1	CD44	NA
COL1A1	CD93	NA
COL1A1	DDR1	NA
COL1A1	DDR2	NA
COL1A1	FLT4	NA
COL1A1	ITGA1	NA
COL1A1	ITGA11	NA
COL1A1	ITGA2	NA
COL1A1	ITGA5	NA
COL1A1	ITGAV	NA
COL1A1	ITGB1	NA
COL1A1	TMPRSS6	NA
COL1A2	CD36	NA
COL1A2	CD44	NA
COL1A2	CD93	NA
COL1A2	FLT4	NA
COL1A2	ITGA1	NA
COL1A2	ITGA11	NA
COL1A2	ITGA2	NA
COL1A2	ITGA2B	NA
COL1A2	ITGAV	NA
COL1A2	ITGB1	NA
COL1A2	ITGB3	NA
COL2A1	DDR1	NA
COL2A1	ITGA1	NA
COL2A1	ITGA10	NA
COL2A1	ITGA2	NA
COL2A1	ITGA2B	NA
COL2A1	ITGB1	NA
COL2A1	MAG	NA
COL2A1	OR1E1	NA
COL2A1	TNFRSF10A	NA
COL3A1	DDR1	NA
COL3A1	DDR2	NA
COL3A1	ITGA2	NA
COL3A1	ITGB1	NA
COL3A1	MAG	NA
COL4A1	CD47	NA
COL4A1	CD93	NA
COL4A1	ITGA1	NA
COL4A1	ITGA2	NA
COL4A1	ITGAV	NA
COL4A1	ITGB1	NA
COL4A1	ITGB8	NA
COL4A2	CD93	NA
COL4A2	ITGB3	NA
COL4A2	ITGB5	NA
COL4A3	CD47	NA
COL4A3	CD93	NA
COL4A3	ITGA1	NA
COL4A3	ITGA2	NA
COL4A3	ITGA3	NA
COL4A3	ITGAV	NA
COL4A3	ITGB1	NA
COL4A3	ITGB3	NA
COL4A4	CD47	NA
COL4A4	CD93	NA
COL4A4	ITGA1	NA
COL4A4	ITGA2	NA
COL4A4	ITGAV	NA
COL4A4	ITGB1	NA
COL4A4	ITGB3	NA
COL4A5	CD47	NA
COL4A5	CD93	NA
COL4A5	ITGA1	NA
COL4A5	ITGA2	NA
COL4A5	ITGAV	NA
COL4A5	ITGB1	NA
COL4A6	CD47	NA
COL4A6	CD93	NA
COL4A6	ITGA1	NA
COL4A6	ITGA2	NA
COL4A6	ITGAV	NA
COL4A6	ITGB1	NA
COL5A1	ITGA1	NA
COL5A1	ITGB1	NA
COL5A1	SDC3	NA
COL5A2	DDR1	NA
COL5A2	ITGA1	NA
COL5A2	ITGB1	NA
COL5A3	SDC3	NA
COL6A1	ITGA1	NA
COL6A1	ITGA2	NA
COL6A1	ITGA6	NA
COL6A1	ITGB1	NA
COL6A2	ITGA1	NA
COL6A2	ITGA2	NA
COL6A2	ITGB1	NA
COL6A3	ITGA1	NA
COL6A3	ITGA2	NA
COL6A3	ITGB1	NA
COL7A1	ITGA2	NA
COL7A1	ITGB1	NA
COL8A1	ITGA1	NA
COL8A1	ITGA2	NA
COL9A1	ITGB1	NA
COL9A1	MAG	NA
COL9A2	ITGB1	NA
COL9A2	MAG	NA
COL9A3	ITGB1	NA
COL9A3	MAG	NA
COLQ	MUSK	NA
COMP	ITGB1	NA
COMP	ITGB3	NA
CORT	ADRA2A	NA
CORT	GHSR	NA
CORT	GRM7	NA
CORT	MRGPRX2	NA
CORT	MTNR1A	NA
CORT	SSTR1	NA
CORT	SSTR2	NA
CORT	SSTR3	NA
CORT	SSTR4	NA
CORT	SSTR5	NA
CPAMD8	SCTR	NA
CP	SLC40A1	NA
CRH	ADCYAP1R1	NA
CRH	ADRB2	NA
CRH	ADRB3	NA
CRH	CRHR1	NA
CRH	CRHR2	NA
CRH	GPR20	NA
CRH	GPR84	NA
CRH	MC2R	NA
CRH	PTH1R	NA
CRH	RAMP2	NA
CRH	RAMP3	NA
CRH	TSHR	NA
CRH	VIPR1	NA
CRP	OLR1	NA
CSF1	CSF1R	NA
CSF2	CSF1R	NA
CSF2	CSF2RA	NA
CSF2	CSF2RB	NA
CSF2	CSF3R	NA
CSF2	IL3RA	NA
CSF2	ITGA9	NA
CSF2	ITGB1	NA
CSF2	SDC2	NA
CSF3	CSF1R	NA
CSF3	CSF3R	NA
CSH1	PRLR	NA
CSH2	PRLR	NA
CSHL1	GHR	NA
CSHL1	PRLR	NA
CTF1	IL6ST	NA
CTF1	LIFR	NA
CTGF	ERBB4	growth factor
CTGF	ITGA5	growth factor
CTGF	ITGAM	growth factor
CTGF	ITGB2	growth factor
CTGF	LRP1	growth factor
CTGF	LRP6	growth factor
CTGF	NTRK1	growth factor
CTHRC1	FZD3	NA
CTHRC1	FZD5	NA
CTHRC1	FZD6	NA
CUBN	LRP2	NA
CX3CL1	CX3CR1	cytokine
CXCL10	ADRA2A	NA
CXCL10	CCR3	cytokine
CXCL10	CXCR3	cytokine
CXCL10	GRM7	NA
CXCL10	MTNR1A	NA
CXCL10	SDC4	cytokine
CXCL11	ACKR1	NA
CXCL11	ACKR3	cytokine
CXCL11	ADRA2A	NA
CXCL11	CCR3	cytokine
CXCL11	CXCR3	cytokine
CXCL11	GRM7	NA
CXCL11	MTNR1A	NA
CXCL12	ACKR3	cytokine
CXCL12	ADRA2A	NA
CXCL12	CCR4	cytokine
CXCL12	CD4	cytokine
CXCL12	CXCR3	cytokine
CXCL12	CXCR4	cytokine
CXCL12	GRM7	NA
CXCL12	ITGB1	cytokine
CXCL12	MTNR1A	NA
CXCL12	SDC4	cytokine
CXCL13	ACKR4	cytokine
CXCL13	ADRA2A	NA
CXCL13	CCR10	cytokine
CXCL13	CXCR3	cytokine
CXCL13	CXCR5	cytokine
CXCL13	GRM7	NA
CXCL13	HTR2A	cytokine
CXCL13	MTNR1A	NA
CXCL13	OPRD1	cytokine
CXCL16	ADRA2A	NA
CXCL16	CXCR6	cytokine
CXCL16	GRM7	NA
CXCL16	MTNR1A	NA
CXCL1	ACKR1	NA
CXCL1	ADRA2A	NA
CXCL1	CXCR1	cytokine
CXCL1	CXCR2	cytokine
CXCL1	DARC	cytokine
CXCL1	GRM7	NA
CXCL1	MTNR1A	NA
CXCL2	ADRA2A	NA
CXCL2	CXCR1	cytokine
CXCL2	CXCR2	cytokine
CXCL2	GRM7	NA
CXCL2	MTNR1A	NA
CXCL2	XCR1	cytokine
CXCL3	ADRA2A	NA
CXCL3	CXCR1	cytokine
CXCL3	CXCR2	cytokine
CXCL3	GRM7	NA
CXCL3	MTNR1A	NA
CXCL5	ACKR1	NA
CXCL5	ADRA2A	NA
CXCL5	CXCR1	cytokine
CXCL5	CXCR2	cytokine
CXCL5	DARC	cytokine
CXCL5	GRM7	NA
CXCL5	MTNR1A	NA
CXCL6	ACKR1	NA
CXCL6	ADRA2A	NA
CXCL6	CXCR1	cytokine
CXCL6	CXCR2	cytokine
CXCL6	GRM7	NA
CXCL6	MTNR1A	NA
CXCL8	ACKR1	NA
CXCL8	ADRA2A	NA
CXCL8	CXCR1	cytokine
CXCL8	CXCR2	cytokine
CXCL8	GRM7	NA
CXCL8	MTNR1A	NA
CXCL9	ADRA2A	NA
CXCL9	CCR3	cytokine
CXCL9	CXCR3	cytokine
CXCL9	GRM7	NA
CXCL9	MTNR1A	NA
CYR61	CAV1	NA
CYR61	ITGA5	NA
CYR61	ITGAM	NA
CYR61	ITGAV	NA
CYR61	ITGB2	NA
CYR61	ITGB3	NA
CYR61	ITGB5	NA
DCN	EGFR	NA
DCN	ERBB4	NA
DCN	MET	NA
DEFB103A	CCR2	NA
DEFB103A	CCR6	NA
DEFB103B	CCR2	NA
DEFB103B	CCR6	NA
DEFB106A	CCR2	NA
DEFB1	CCR6	NA
DEFB4A	CCR6	NA
DEFB4A	TLR4	NA
DEFB4B	CCR6	NA
DHH	BOC	NA
DHH	CDON	NA
DHH	HHIP	NA
DHH	PTCH1	NA
DHH	PTCH2	NA
DKK1	KREMEN1	NA
DKK1	KREMEN2	NA
DKK1	LRP5	NA
DKK1	LRP6	NA
DKK2	KREMEN2	NA
DKK2	LRP6	NA
DLK1	NOTCH1	NA
DLK1	NOTCH2	NA
DLK1	NOTCH3	NA
DLK1	NOTCH4	NA
DLK2	NOTCH1	NA
DLL1	NOTCH1	NA
DLL1	NOTCH2	NA
DLL1	NOTCH3	NA
DLL1	NOTCH4	NA
DLL3	NOTCH1	NA
DLL3	NOTCH2	NA
DLL3	NOTCH3	NA
DLL3	NOTCH4	NA
DLL4	NOTCH1	NA
DLL4	NOTCH2	NA
DLL4	NOTCH3	NA
DLL4	NOTCH4	NA
DMP1	ITGB3	NA
DSC1	DSG1	NA
DSC1	DSG2	NA
DSC2	DSG1	NA
DSC2	DSG2	NA
DSC3	DSG1	NA
DSC3	DSG2	NA
DSCAM	DCC	NA
DSPP	ITGB1	NA
DUSP18	CD151	NA
DUSP18	ITGA1	NA
DUSP18	ITGA2	NA
DUSP18	ITGA3	NA
DUSP18	ITGA6	NA
DUSP18	ITGA7	NA
DUSP18	ITGB1	NA
DUSP18	ITGB4	NA
DUSP18	RPSA	NA
EBI3	IL27RA	NA
EBI3	IL6ST	NA
ECM1	CACHD1	NA
EDA	EDA2R	NA
EDA	EDAR	NA
EDIL3	ITGAV	NA
EDIL3	ITGB5	NA
EDN1	ADGRL4	NA
EDN1	EDNRA	NA
EDN1	EDNRB	NA
EDN1	KEL	NA
EDN2	EDNRA	NA
EDN2	EDNRB	NA
EDN2	KEL	NA
EDN3	EDNRA	NA
EDN3	EDNRB	NA
EDN3	KEL	NA
EFEMP1	EGFR	NA
EFEMP2	AQP1	NA
EFEMP2	CATSPER1	NA
EFEMP2	LINGO1	NA
EFEMP2	PLSCR4	NA
EFNA1	EPHA1	NA
EFNA1	EPHA10	NA
EFNA1	EPHA2	NA
EFNA1	EPHA3	NA
EFNA1	EPHA4	NA
EFNA1	EPHA5	NA
EFNA1	EPHA6	NA
EFNA1	EPHA7	NA
EFNA1	EPHA8	NA
EFNA1	EPHB1	NA
EFNA1	EPHB6	NA
EFNA2	EPHA1	NA
EFNA2	EPHA10	NA
EFNA2	EPHA2	NA
EFNA2	EPHA3	NA
EFNA2	EPHA4	NA
EFNA2	EPHA5	NA
EFNA2	EPHA6	NA
EFNA2	EPHA7	NA
EFNA2	EPHA8	NA
EFNA3	EPHA1	NA
EFNA3	EPHA10	NA
EFNA3	EPHA2	NA
EFNA3	EPHA3	NA
EFNA3	EPHA4	NA
EFNA3	EPHA5	NA
EFNA3	EPHA6	NA
EFNA3	EPHA7	NA
EFNA3	EPHA8	NA
EFNA3	EPHB1	NA
EFNA3	EPHB6	NA
EFNA4	EPHA1	NA
EFNA4	EPHA10	NA
EFNA4	EPHA2	NA
EFNA4	EPHA3	NA
EFNA4	EPHA4	NA
EFNA4	EPHA5	NA
EFNA4	EPHA6	NA
EFNA4	EPHA7	NA
EFNA4	EPHA8	NA
EFNA5	EPHA1	NA
EFNA5	EPHA10	NA
EFNA5	EPHA2	NA
EFNA5	EPHA3	NA
EFNA5	EPHA4	NA
EFNA5	EPHA5	NA
EFNA5	EPHA6	NA
EFNA5	EPHA7	NA
EFNA5	EPHA8	NA
EFNA5	EPHB1	NA
EFNA5	EPHB2	NA
EFNA5	EPHB6	NA
EFNB1	EPHA4	NA
EFNB1	EPHA6	NA
EFNB1	EPHB1	NA
EFNB1	EPHB2	NA
EFNB1	EPHB3	NA
EFNB1	EPHB4	NA
EFNB1	EPHB6	NA
EFNB1	ERBB2	NA
EFNB2	EPHA3	NA
EFNB2	EPHA4	NA
EFNB2	EPHA6	NA
EFNB2	EPHB1	NA
EFNB2	EPHB2	NA
EFNB2	EPHB3	NA
EFNB2	EPHB4	NA
EFNB2	EPHB6	NA
EFNB2	GRM1	NA
EFNB2	GRM5	NA
EFNB2	PECAM1	NA
EFNB2	RHBDL2	NA
EFNB3	EPHA4	NA
EFNB3	EPHB1	NA
EFNB3	EPHB2	NA
EFNB3	EPHB3	NA
EFNB3	EPHB4	NA
EFNB3	EPHB6	NA
EFNB3	RHBDL2	NA
EGF	ADRB2	NA
EGF	CAV1	growth factor
EGF	EGFR	growth factor
EGF	ERBB2	growth factor
EGF	ERBB3	growth factor
EGF	ERBB4	growth factor
EGF	FSHR	growth factor
EGFL8	NCR3	growth factor
EGF	LDLR	NA
EGF	LRP2	NA
EPGN	EGFR	NA
EPO	EPOR	NA
EREG	EGFR	NA
EREG	ERBB2	NA
EREG	ERBB3	NA
EREG	ERBB4	NA
F10	F3	NA
F10	ITGAM	NA
F10	ITGB2	NA
F11	GP1BA	NA
F12	CD93	NA
F12	GP1BA	NA
F13A1	ITGA4	NA
F13A1	ITGA9	NA
F13A1	ITGB1	NA
F2	F2R	NA
F2	F2RL1	NA
F2	F2RL2	NA
F2	F2RL3	NA
F2	GP1BA	NA
F2	GP1BB	NA
F2	GP9	NA
F2	ITGA2B	NA
F2	THBD	NA
F7	F3	NA
F8	ASGR2	NA
F8	LDLR	NA
F8	LRP1	NA
F9	LRP1	NA
FABP5	RXRA	NA
FADD	FAS	NA
FARP2	PLXNA1	NA
FARP2	PLXNA2	NA
FARP2	PLXNA3	NA
FARP2	PLXNA4	NA
FASLG	FAS	NA
FASLG	TNFRSF1A	NA
FASLG	TNFRSF6B	NA
FAT4	DCHS1	NA
FBLN1	ITGB1	NA
FBLN2	ITGB3	NA
FBN1	ITGA5	NA
FBN1	ITGAV	NA
FBN1	ITGB1	NA
FBN1	ITGB3	NA
FBN1	ITGB6	NA
FCN2	LRP1	NA
FGA	CDH5	NA
FGA	ITGA2B	NA
FGA	ITGA5	NA
FGA	ITGAD	NA
FGA	ITGAM	NA
FGA	ITGAV	NA
FGA	ITGAX	NA
FGA	ITGB1	NA
FGA	ITGB2	NA
FGA	ITGB3	NA
FGA	PLAUR	NA
FGA	TLR4	NA
FGB	ITGA2B	NA
FGB	ITGA5	NA
FGB	ITGAM	NA
FGB	ITGAV	NA
FGB	ITGB1	NA
FGB	ITGB2	NA
FGB	ITGB3	NA
FGB	TLR4	NA
FGF10	FGFR1	growth factor
FGF10	FGFR2	growth factor
FGF11	FGFR1	growth factor
FGF11	FGFR2	growth factor
FGF11	FGFR3	growth factor
FGF11	FGFR4	growth factor
FGF12	FGFR1	growth factor
FGF12	FGFR2	growth factor
FGF12	FGFR3	growth factor
FGF12	FGFR4	growth factor
FGF13	EGFR	growth factor
FGF13	FGFR1	growth factor
FGF13	FGFR2	growth factor
FGF13	FGFR3	growth factor
FGF13	FGFR4	growth factor
FGF13	SCN5A	growth factor
FGF13	SCN8A	growth factor
FGF14	FGFR1	growth factor
FGF14	FGFR2	growth factor
FGF14	FGFR3	growth factor
FGF14	FGFR4	growth factor
FGF16	FGFR1	growth factor
FGF16	FGFR2	growth factor
FGF16	FGFR3	growth factor
FGF16	FGFR4	growth factor
FGF17	FGFR1	growth factor
FGF17	FGFR2	growth factor
FGF17	FGFR3	growth factor
FGF17	FGFR4	growth factor
FGF18	FGFR1	growth factor
FGF18	FGFR2	growth factor
FGF18	FGFR3	growth factor
FGF18	FGFR4	growth factor
FGF19	FGFR1	growth factor
FGF19	FGFR2	growth factor
FGF19	FGFR3	growth factor
FGF19	FGFR4	growth factor
FGF19	KLB	growth factor
FGF1	CD44	growth factor
FGF1	EGFR	growth factor
FGF1	FGFR1	growth factor
FGF1	FGFR2	growth factor
FGF1	FGFR3	growth factor
FGF1	FGFR4	growth factor
FGF1	FGFRL1	growth factor
FGF1	NRP1	growth factor
FGF20	FGFR1	NA
FGF20	FGFR2	NA
FGF20	FGFR3	NA
FGF20	FGFR4	growth factor
FGF21	FGFR1	NA
FGF21	FGFR2	growth factor
FGF21	FGFR3	NA
FGF21	FGFR4	growth factor
FGF22	FGFR1	NA
FGF22	FGFR2	growth factor
FGF23	FGFR1	growth factor
FGF23	FGFR2	growth factor
FGF23	FGFR3	growth factor
FGF23	FGFR4	growth factor
FGF23	PHEX	growth factor
FGF2	CD44	growth factor
FGF2	FGFR1	growth factor
FGF2	FGFR2	growth factor
FGF2	FGFR3	growth factor
FGF2	FGFR4	growth factor
FGF2	FGFRL1	growth factor
FGF2	GPC4	growth factor
FGF2	NRP1	growth factor
FGF2	SDC1	growth factor
FGF2	SDC2	growth factor
FGF2	SDC3	growth factor
FGF2	SDC4	growth factor
FGF3	FGFR1	growth factor
FGF3	FGFR2	growth factor
FGF3	FGFR3	growth factor
FGF3	FGFR4	growth factor
FGF4	FGFR1	growth factor
FGF4	FGFR2	growth factor
FGF4	FGFR3	growth factor
FGF4	FGFR4	growth factor
FGF4	NRP1	growth factor
FGF5	FGFR1	growth factor
FGF5	FGFR2	growth factor
FGF5	FGFR3	growth factor
FGF5	FGFR4	growth factor
FGF6	FGFR1	growth factor
FGF6	FGFR2	growth factor
FGF6	FGFR3	growth factor
FGF6	FGFR4	growth factor
FGF6	SDC4	growth factor
FGF7	FGFR1	growth factor
FGF7	FGFR2	growth factor
FGF7	FGFR3	growth factor
FGF7	FGFR4	growth factor
FGF7	NRP1	growth factor
FGF8	FGFR1	growth factor
FGF8	FGFR2	growth factor
FGF8	FGFR3	growth factor
FGF8	FGFR4	growth factor
FGF9	FGFR1	growth factor
FGF9	FGFR2	growth factor
FGF9	FGFR3	growth factor
FGF9	FGFR4	growth factor
FGG	ITGA2B	NA
FGG	ITGA5	NA
FGG	ITGAV	NA
FGG	ITGB1	NA
FGG	ITGB2	NA
FGG	ITGB3	NA
FGG	TLR4	NA
FGL1	EGFR	NA
FIGF	FLT4	growth factor
FIGF	ITGA9	growth factor
FIGF	KDR	growth factor
FIGF	NRP2	growth factor
FLT3LG	FLT3	NA
FN1	C5AR1	NA
FN1	CD44	NA
FN1	CD79A	NA
FN1	COL13A1	NA
FN1	FLT4	NA
FN1	IL17RC	NA
FN1	ITGA2	NA
FN1	ITGA2B	NA
FN1	ITGA3	NA
FN1	ITGA4	NA
FN1	ITGA5	NA
FN1	ITGA6	NA
FN1	ITGA8	NA
FN1	ITGA9	NA
FN1	ITGAV	NA
FN1	ITGB1	NA
FN1	ITGB3	NA
FN1	ITGB6	NA
FN1	ITGB7	NA
FN1	ITGB8	NA
FN1	MAG	NA
FN1	NT5E	NA
FN1	PLAUR	NA
FN1	ROBO4	NA
FN1	SDC2	NA
FN1	TMPRSS6	NA
FN1	TNFRSF11B	NA
FN1	TSHR	NA
FSHB	ADCYAP1R1	NA
FSHB	ADRB2	NA
FSHB	ADRB3	NA
FSHB	FSHR	NA
FSHB	GPR20	NA
FSHB	GPR84	NA
FSHB	PTH1R	NA
FSHB	RAMP2	NA
FSHB	RAMP3	NA
FSHB	TSHR	NA
FSHB	VIPR1	NA
FST	BMPR1B	NA
FST	BMPR2	NA
FST	HFE2	NA
FYN	SPN	NA
FYN	THY1	NA
GAD1	GRM4	NA
GAL	ADRA2A	NA
GAL	GALR1	NA
GAL	GALR2	NA
GAL	GALR3	NA
GAL	GPR151	NA
GAL	GRM7	NA
GAL	MTNR1A	NA
GALP	GALR1	NA
GALP	GALR2	NA
GALP	GALR3	NA
GAS6	AXL	NA
GAS6	MERTK	NA
GAS6	TYRO3	NA
GAST	CCKBR	NA
GCG	ADCYAP1R1	NA
GCG	ADRB2	NA
GCG	ADRB3	NA
GCG	GCGR	NA
GCG	GLP1R	NA
GCG	GLP2R	NA
GCG	GPR20	NA
GCG	GPR84	NA
GCG	PTH1R	NA
GCG	RAMP2	NA
GCG	RAMP3	NA
GCG	TSHR	NA
GCG	VIPR1	NA
GC	LRP2	NA
GDF10	ACVR1B	NA
GDF11	ACVR1B	NA
GDF11	ACVR2A	NA
GDF11	ACVR2B	NA
GDF11	BMPR1A	NA
GDF11	BMPR1B	NA
GDF11	BMPR2	NA
GDF1	ACVR1B	NA
GDF1	ACVR2A	NA
GDF1	ACVR2B	NA
GDF1	SMAD3	NA
GDF2	ACVR1	NA
GDF2	ACVR2A	NA
GDF2	ACVR2B	NA
GDF2	ACVRL1	NA
GDF2	BMPR2	NA
GDF2	ENG	NA
GDF5	ACVR1	NA
GDF5	ACVR2A	NA
GDF5	ACVR2B	NA
GDF5	BMPR1A	NA
GDF5	BMPR1B	NA
GDF5	BMPR2	NA
GDF5	ROR2	NA
GDF6	BMPR1A	NA
GDF6	BMPR1B	NA
GDF6	BMPR2	NA
GDF7	ACVR2A	NA
GDF7	BMPR1A	NA
GDF7	BMPR2	NA
GDF9	ACVR2A	NA
GDF9	BMPR1A	NA
GDF9	BMPR1B	NA
GDF9	BMPR2	NA
GDF9	FXYD6	NA
GDF9	ORAI2	NA
GDF9	TGFBR1	NA
GDNF	EDNRB	NA
GDNF	GFRA1	NA
GDNF	GFRA2	NA
GDNF	GFRA3	NA
GDNF	RET	NA
GDNF	SLC44A5	NA
GH1	GHR	NA
GH1	PRLR	NA
GH2	GHR	NA
GHRH	ADCYAP1R1	NA
GHRH	ADRB2	NA
GHRH	ADRB3	NA
GHRH	GHRHR	NA
GHRH	GPR20	NA
GHRH	GPR84	NA
GHRH	PTH1R	NA
GHRH	RAMP2	NA
GHRH	RAMP3	NA
GHRH	TSHR	NA
GHRH	VIPR1	NA
GHRL	GHRHR	NA
GHRL	GHSR	NA
GHRL	GPR39	NA
GHRL	MLNR	NA
GIP	ADCYAP1R1	NA
GIP	ADRB2	NA
GIP	ADRB3	NA
GIP	DPP4	NA
GIP	GIPR	NA
GIP	GPR20	NA
GIP	GPR84	NA
GIP	INSR	NA
GIP	PTH1R	NA
GIP	RAMP2	NA
GIP	RAMP3	NA
GIP	TSHR	NA
GIP	VIPR1	NA
GNAI2	ADCY1	NA
GNAI2	ADCY7	NA
GNAI2	ADCY8	NA
GNAI2	ADCY9	NA
GNAI2	ADORA1	NA
GNAI2	ADRA2A	NA
GNAI2	ADRA2B	NA
GNAI2	AGTR2	NA
GNAI2	C5AR1	NA
GNAI2	CAV1	NA
GNAI2	CCR5	NA
GNAI2	CHRM1	NA
GNAI2	CNR1	NA
GNAI2	CXCR1	NA
GNAI2	CXCR2	NA
GNAI2	CXCR3	NA
GNAI2	DRD2	NA
GNAI2	EDNRA	NA
GNAI2	EDNRB	NA
GNAI2	EGFR	NA
GNAI2	F2R	NA
GNAI2	FPR1	NA
GNAI2	IGF1R	NA
GNAI2	LHCGR	NA
GNAI2	LPAR3	NA
GNAI2	MTNR1A	NA
GNAI2	MTNR1B	NA
GNAI2	OPRD1	NA
GNAI2	OPRM1	NA
GNAI2	P2RY12	NA
GNAI2	PTPRU	NA
GNAI2	S1PR1	NA
GNAI2	S1PR3	NA
GNAI2	S1PR4	NA
GNAI2	S1PR5	NA
GNAI2	TBXA2R	NA
GNAI2	TSHR	NA
GNAI2	UNC5B	NA
GNAS	ADCY1	NA
GNAS	ADCY7	NA
GNAS	ADCY8	NA
GNAS	ADCY9	NA
GNAS	ADORA1	NA
GNAS	ADRB3	NA
GNAS	AVPR2	NA
GNAS	CRHR1	NA
GNAS	GCGR	NA
GNAS	GLP1R	NA
GNAS	HTR6	NA
GNAS	LHCGR	NA
GNAS	PTGDR	NA
GNAS	PTGIR	NA
GNAS	TSHR	NA
GNAS	VIPR1	NA
GNB3	GABBR2	NA
GNB3	TGFBR1	NA
GNRH1	GNRHR	NA
GNRH2	GNRHR	NA
GPC3	CD81	NA
GPC3	IGF1R	NA
GPC3	LRP1	NA
GPC3	LRP2	NA
GPHA2	TSHR	NA
GPI	AMFR	NA
GREM1	KDR	NA
GRP	BRS3	NA
GRP	GRPR	NA
GRP	NMBR	NA
GSTP1	TRAF2	NA
GUCA2A	GUCY2C	NA
GUCA2B	GUCY2C	NA
GUCA2B	GUCY2D	NA
GZMB	CHRM3	NA
GZMB	IGF2R	NA
GZMB	PGRMC1	NA
HAS2	CD44	NA
HAS2	HMMR	NA
HBEGF	CD44	growth factor
HBEGF	CD82	growth factor
HBEGF	CD9	growth factor
HBEGF	EGFR	growth factor
HBEGF	ERBB2	growth factor
HBEGF	ERBB4	growth factor
HBEGF	PRLR	growth factor
HCRT	HCRTR1	NA
HCRT	HCRTR2	NA
HCRT	NPFFR2	NA
HDC	HRH1	NA
HDC	HRH2	NA
HDC	HRH3	NA
HDC	HRH4	NA
HEBP1	ADRA2A	NA
HEBP1	FPR3	NA
HEBP1	GRM7	NA
HEBP1	MTNR1A	NA
HGF	CD44	growth factor
HGF	ITGB1	NA
HGF	MET	growth factor
HGF	SDC1	growth factor
HGF	SDC2	growth factor
HGF	ST14	growth factor
HHIPL2	CACHD1	NA
HHLA3	CHRM3	NA
HLA-A	APLP2	NA
HLA-A	CD3D	NA
HLA-A	CD3G	NA
HLA-A	ERBB2	NA
HLA-A	KIR2DL1	NA
HLA-A	KIR2DL3	NA
HLA-A	KIR3DL1	NA
HLA-A	KIR3DL2	NA
HLA-A	LILRB1	NA
HLA-A	LILRB2	NA
HLA-B	CANX	NA
HLA-B	CD3D	NA
HLA-B	CD3G	NA
HLA-B	KIR2DL3	NA
HLA-B	KIR3DL1	NA
HLA-B	KLRD1	NA
HLA-B	LILRB1	NA
HLA-B	LILRB2	NA
HLA-C	CD3D	NA
HLA-C	CD3G	NA
HLA-C	DDR1	NA
HLA-C	KIR2DL1	NA
HLA-C	KIR2DL3	NA
HLA-C	KIR2DS4	NA
HLA-C	KIR3DL1	NA
HLA-C	LILRA3	NA
HLA-C	LILRB1	NA
HLA-C	LILRB2	NA
HLA-C	NOTCH4	NA
HLA-C	SLC9C2	NA
HLA-E	KIR3DL1	NA
HLA-E	KLRC1	NA
HLA-E	KLRC2	NA
HLA-E	KLRD1	NA
HLA-E	SLC16A4	NA
HLA-G	CD4	NA
HLA-G	KIR2DL4	NA
HLA-G	KLRC1	NA
HLA-G	KLRD1	NA
HLA-G	LILRB1	NA
HLA-G	LILRB2	NA
HMGB1	SDC1	NA
HMGB1	THBD	NA
HMGB1	TLR4	NA
HP	ASGR1	NA
HP	ASGR2	NA
HP	ITGAM	NA
HP	ITGB2	NA
HPX	LRP1	NA
HRAS	AGTR1	NA
HRAS	CAV1	NA
HRAS	GRIN2D	NA
HRAS	INSR	NA
HRAS	SDC2	NA
HRAS	TLR2	NA
HRAS	TLR9	NA
HRG	FCGR1A	NA
HSP90AA1	CFTR	NA
HSP90AA1	EGFR	NA
HSP90AA1	ERBB2	NA
HSP90AA1	FGFR3	NA
HSP90AA1	ITGB3	NA
HSP90B1	ASGR1	NA
HSP90B1	ERBB2	NA
HSP90B1	LRP1	NA
HSP90B1	TLR1	NA
HSP90B1	TLR2	NA
HSP90B1	TLR4	NA
HSP90B1	TLR7	NA
HSP90B1	TLR9	NA
HSPA1A	GRIN2D	NA
HSPA1A	TLR4	NA
HSPA8	ADRB2	NA
HSPA8	LDLR	NA
HSPA8	LRP2	NA
HSPG2	CHRM3	NA
HSPG2	COL13A1	NA
HSPG2	ITGA2	NA
HSPG2	ITGB1	NA
HSPG2	LRP1	NA
HSPG2	LRP2	NA
HSPG2	PTPRS	NA
HSPG2	SDC1	NA
IAPP	ADCYAP1R1	NA
IAPP	ADRB2	NA
IAPP	ADRB3	NA
IAPP	CALCR	NA
IAPP	GPR20	NA
IAPP	GPR84	NA
IAPP	PTH1R	NA
IAPP	RAMP1	NA
IAPP	RAMP2	NA
IAPP	RAMP3	NA
IAPP	TSHR	NA
IAPP	VIPR1	NA
IBSP	ITGAV	NA
IBSP	ITGB3	NA
ICAM1	CAV1	NA
ICAM1	EGFR	NA
ICAM1	IL2RA	NA
ICAM1	IL2RG	NA
ICAM1	ITGAL	NA
ICAM1	ITGAM	NA
ICAM1	ITGAX	NA
ICAM1	ITGB2	NA
ICAM1	SPN	NA
ICAM2	ITGAL	NA
ICAM2	ITGAM	NA
ICAM2	ITGB2	NA
ICAM3	CLEC4M	NA
ICAM3	ITGAD	NA
ICAM3	ITGAL	NA
ICAM3	ITGB2	NA
ICAM4	ITGA2B	NA
ICAM4	ITGA4	NA
ICAM4	ITGAL	NA
ICAM4	ITGAM	NA
ICAM4	ITGAV	NA
ICAM4	ITGB1	NA
ICAM4	ITGB2	NA
ICAM4	ITGB3	NA
ICAM4	RHAG	NA
ICAM5	ITGAL	NA
ICAM5	ITGB2	NA
ICOSLG	ICOS	checkpoint
IFNA10	IFNAR1	NA
IFNA10	IFNAR2	NA
IFNA13	IFNAR1	NA
IFNA13	IFNAR2	NA
IFNA14	IFNAR1	NA
IFNA14	IFNAR2	NA
IFNA16	IFNAR1	NA
IFNA16	IFNAR2	NA
IFNA17	IFNAR1	NA
IFNA17	IFNAR2	NA
IFNA1	IFNAR1	NA
IFNA1	IFNAR2	NA
IFNA21	IFNAR1	NA
IFNA21	IFNAR2	NA
IFNA2	IFNAR1	NA
IFNA2	IFNAR2	NA
IFNA4	IFNAR1	NA
IFNA4	IFNAR2	NA
IFNA5	IFNAR1	NA
IFNA5	IFNAR2	NA
IFNA6	IFNAR1	NA
IFNA6	IFNAR2	NA
IFNA7	IFNAR1	NA
IFNA7	IFNAR2	NA
IFNA8	IFNAR1	NA
IFNA8	IFNAR2	NA
IFNB1	IFNAR1	NA
IFNB1	IFNAR2	NA
IFNE	IFNAR1	NA
IFNE	IFNAR2	NA
IFNG	IFNGR1	NA
IFNG	IFNGR2	NA
IFNL1	IFNLR1	NA
IFNL1	IL10RB	NA
IFNL2	IFNLR1	NA
IFNL2	IL10RB	NA
IFNL3	IFNLR1	NA
IFNL3	IL10RB	NA
IFNW1	IFNAR1	NA
IFNW1	IFNAR2	NA
IGF1	IGF1R	growth factor
IGF1	IGF2R	NA
IGF1	INSR	growth factor
IGF2	IGF1R	growth factor
IGF2	IGF2R	growth factor
IGF2	INSR	growth factor
IGFBP4	FZD8	growth factor
IGFBP4	LRP6	growth factor
IGFL1	IGFLR1	growth factor
IGFL2	IGFLR1	growth factor
IGFL3	IGFLR1	growth factor
IHH	BOC	NA
IHH	CDON	NA
IHH	HHIP	NA
IHH	PTCH1	NA
IHH	PTCH2	NA
IL10	IL10RA	cytokine
IL10	IL10RB	cytokine
IL10	SIRPG	cytokine
IL11	IL11RA	cytokine
IL11	IL6ST	cytokine
IL12A	CD28	cytokine
IL12A	IL12RB1	cytokine
IL12A	IL12RB2	cytokine
IL12B	IL12RB1	cytokine
IL12B	IL12RB2	cytokine
IL12B	IL23R	cytokine
IL13	IL13RA1	cytokine
IL13	IL13RA2	cytokine
IL13	IL2RG	cytokine
IL13	IL4R	cytokine
IL15	IL15RA	cytokine
IL15	IL2RA	cytokine
IL15	IL2RB	cytokine
IL15	IL2RG	cytokine
IL16	CCR5	cytokine
IL16	CD4	cytokine
IL16	GRIN2C	cytokine
IL16	GRIN2D	cytokine
IL16	KCNA3	cytokine
IL16	KCND1	cytokine
IL16	KCND2	cytokine
IL16	KCNJ10	cytokine
IL16	KCNJ15	cytokine
IL16	KCNJ4	cytokine
IL17A	IL17RA	cytokine
IL17A	IL17RC	cytokine
IL17B	IL17RB	cytokine
IL17C	IL17RE	NA
IL17F	IL17RA	cytokine
IL17F	IL17RC	NA
IL18	CD48	cytokine
IL18	IL18BP	NA
IL18	IL18R1	cytokine
IL18	IL18RAP	cytokine
IL18	IL1RAPL1	cytokine
IL18	IL1RL2	cytokine
IL19	IL20RA	cytokine
IL19	IL20RB	cytokine
IL1A	IL1R1	cytokine
IL1A	IL1R2	cytokine
IL1A	IL1RAP	cytokine
IL1B	ADRB2	cytokine
IL1B	IL1R1	cytokine
IL1B	IL1R2	cytokine
IL1B	IL1RAP	cytokine
IL1F10	IL1R1	cytokine
IL1F10	IL1RL2	NA
IL1RN	IL1R1	cytokine
IL1RN	IL1R2	cytokine
IL1RN	IL1RL2	cytokine
IL20	IL20RA	cytokine
IL20	IL20RB	cytokine
IL20	IL22RA1	cytokine
IL21	IL21R	cytokine
IL21	IL2RG	cytokine
IL22	IL10RA	cytokine
IL22	IL10RB	cytokine
IL22	IL21R	cytokine
IL22	IL22RA1	cytokine
IL22	IL22RA2	cytokine
IL23A	IL12RB1	cytokine
IL23A	IL12RB2	NA
IL23A	IL23R	cytokine
IL24	IL10RB	NA
IL24	IL20RA	cytokine
IL24	IL20RB	cytokine
IL24	IL22RA1	cytokine
IL25	IL17RB	cytokine
IL26	IL10RB	NA
IL26	IL20RA	cytokine
IL27	IL27RA	cytokine
IL2	CD53	cytokine
IL2	GYPE	cytokine
IL2	IL2RA	cytokine
IL2	IL2RB	cytokine
IL2	IL2RG	cytokine
IL2	NGFR	cytokine
IL31	IL31RA	cytokine
IL31	OSMR	cytokine
IL33	IL1RL1	NA
IL34	CSF1R	cytokine
IL36A	IL1RL2	NA
IL36A	IL36RN	NA
IL36B	IL1RL2	NA
IL36B	IL36RN	NA
IL36G	IL1RL2	NA
IL36G	IL36RN	NA
IL3	CSF2RB	cytokine
IL3	IL3RA	cytokine
IL4	CD53	cytokine
IL4	IL13RA1	cytokine
IL4	IL13RA2	cytokine
IL4	IL2RG	cytokine
IL4	IL4R	cytokine
IL5	CSF2RB	cytokine
IL5	IL5RA	cytokine
IL6	F3	cytokine
IL6	IL6R	cytokine
IL6	IL6ST	cytokine
IL7	IL2RG	cytokine
IL7	IL7R	cytokine
IL8	CD79A	cytokine
IL8	CXCR1	cytokine
IL8	CXCR2	cytokine
IL8	DARC	cytokine
IL8	KDR	cytokine
IL8	SDC1	cytokine
IL8	SDC2	cytokine
IL8	SDC3	cytokine
IL9	IL2RG	cytokine
IL9	IL9R	cytokine
INHA	ACVR1	NA
INHA	ACVR2A	NA
INHA	ACVR2B	NA
INHA	TGFBR3	NA
INHBA	ACVR1	NA
INHBA	ACVR1B	NA
INHBA	ACVR2A	NA
INHBA	ACVR2B	NA
INHBA	BAMBI	NA
INHBA	ENG	NA
INHBA	SMAD3	NA
INHBA	TGFBR3	NA
INHBB	ACVR1	NA
INHBB	ACVR1B	NA
INHBB	ACVR1C	NA
INHBB	ACVR2A	NA
INHBB	ACVR2B	NA
INHBB	SMAD3	NA
INHBC	ACVR1	NA
INHBC	ACVR1B	NA
INHBC	ACVR2A	NA
INHBC	ACVR2B	NA
INHBE	ACVR2A	NA
INHBE	ACVR2B	NA
INS	IGF1R	NA
INS	INSR	NA
INSL3	ADCYAP1R1	NA
INSL3	ADRB2	NA
INSL3	ADRB3	NA
INSL3	GPR20	NA
INSL3	GPR84	NA
INSL3	PTH1R	NA
INSL3	RAMP2	NA
INSL3	RAMP3	NA
INSL3	RXFP2	NA
INSL3	TSHR	NA
INSL3	VIPR1	NA
INSL5	ADRA2A	NA
INSL5	GRM7	NA
INSL5	MTNR1A	NA
INSL5	RXFP3	NA
INSL5	RXFP4	NA
INS	LRP2	NA
IRAK4	TLR4	NA
IRAK4	TLR6	NA
IRAK4	TLR7	NA
ITGB3BP	ITGB3	NA
ITGB3BP	ITGB5	NA
ITIH2	FCER1A	NA
JAG1	CD46	NA
JAG1	NOTCH1	NA
JAG1	NOTCH2	NA
JAG1	NOTCH3	NA
JAG1	NOTCH4	NA
JAG2	NOTCH1	NA
JAG2	NOTCH2	NA
JAG2	NOTCH3	NA
JAG2	NOTCH4	NA
JAM3	ITGB1	NA
JAM3	ITGB2	NA
KAL1	FGFR1	NA
KAL1	SDC2	NA
KISS1	KISS1R	NA
KISS1	MMP24	NA
KITLG	EPOR	NA
KITLG	KIT	NA
KLK3	EPOR	NA
KNG1	ADRA2A	NA
KNG1	BDKRB1	NA
KNG1	BDKRB2	NA
KNG1	CD93	NA
KNG1	GP1BA	NA
KNG1	GPR135	NA
KNG1	GRM7	NA
KNG1	ITGAM	NA
KNG1	ITGB2	NA
KNG1	MTNR1A	NA
KNG1	PLAUR	NA
KNG1	RXFP4	NA
KNG1	SDC2	NA
KRTAP4-12	AQP1	NA
KRTAP4-12	CATSPER1	NA
KRTAP4-12	CLDN2	NA
KRTAP4-12	CNTFR	NA
KRTAP4-12	LINGO1	NA
KRTAP4-12	PDGFRB	NA
KRTAP4-12	PLSCR4	NA
L1CAM	CNTN1	NA
L1CAM	EGFR	NA
L1CAM	EPHB2	NA
L1CAM	ERBB2	NA
L1CAM	ERBB3	NA
L1CAM	FGFR2	NA
L1CAM	ITGA5	NA
L1CAM	ITGAV	NA
LACRT	SDC1	NA
LAMA1	GPC1	NA
LAMA1	ITGA1	NA
LAMA1	ITGA2	NA
LAMA1	ITGA3	NA
LAMA1	ITGA6	NA
LAMA1	ITGA7	NA
LAMA1	ITGB1	NA
LAMA1	ITGB4	NA
LAMA1	ITGB8	NA
LAMA1	NT5E	NA
LAMA1	RPSA	NA
LAMA1	SDC2	NA
LAMA1	SDC4	NA
LAMA1	TMPRSS6	NA
LAMA2	ITGA1	NA
LAMA2	ITGA2	NA
LAMA2	ITGA3	NA
LAMA2	ITGA6	NA
LAMA2	ITGA7	NA
LAMA2	ITGB1	NA
LAMA2	ITGB4	NA
LAMA2	RPSA	NA
LAMA3	ITGA3	NA
LAMA3	ITGB1	NA
LAMA3	ITGB4	NA
LAMA3	SDC2	NA
LAMA4	ITGA3	NA
LAMA4	ITGA6	NA
LAMA4	ITGAV	NA
LAMA4	ITGB1	NA
LAMA5	BCAM	NA
LAMA5	ITGA2	NA
LAMA5	ITGA3	NA
LAMA5	ITGA6	NA
LAMA5	ITGB1	NA
LAMA5	ITGB4	NA
[truncated: 1,184 more rows]

## Sheet: Table S4
Table S4. The top ER-interaction pairs across cancer types.
ER-Name	Ligand-recptor pairs	Cancernumber	Cancer	ER-ID
HDAC5	CCL7;CXCR3	4	CESC;COAD;READ;UCEC	ENSG00000108840
TP53	ADM2;TSHR	4	BRCA;GBM;LIHC;UCEC	ENSG00000141510
TP53	CALCB;TSHR	4	BRCA;GBM;PRAD;UCEC	ENSG00000141510
TP53	L1CAM;ERBB2	4	BLCA;BRCA;LUAD;UCEC	ENSG00000141510
CREBBP	TGFB1;CD109	3	COAD;LUSC;READ	ENSG00000005339
DNMT1	CCL7;ACKR4	3	CESC;COAD;UCEC	ENSG00000130816
HDAC5	CCL7;CCR2	3	CESC;COAD;UCEC	ENSG00000108840
HUWE1	CCL26;CCR2	3	COAD;KICH;UCEC	ENSG00000086758
HUWE1	CXCL13;HTR2A	3	CESC;KICH;UCEC	ENSG00000086758
NCOR2	CCL7;ACKR4	3	COAD;ESCA;UCEC	ENSG00000196498
NCOR2	CCL7;CXCR3	3	CESC;PRAD;UCEC	ENSG00000196498
NSD1	CCL27;CCR10	3	HNSC;LUSC;UCEC	ENSG00000165671
PRKDC	CD274;PDCD1	3	COAD;PRAD;UCEC	ENSG00000253729
SHPRH	CCL7;ACKR4	3	COAD;READ;UCEC	ENSG00000146414
SHPRH	CCL7;CXCR3	3	COAD;READ;UCEC	ENSG00000146414
TP53	ADM2;GPR84	3	BLCA;BRCA;LIHC	ENSG00000141510
TP53	ANXA1;EGFR	3	BRCA;KIRP;THCA	ENSG00000141510
TP53	BTC;ERBB2	3	BRCA;THCA;UCEC	ENSG00000141510
TP53	CALCB;CALCR	3	BRCA;CHOL;UCEC	ENSG00000141510
TP53	CALCB;GPR84	3	BLCA;BRCA;UCEC	ENSG00000141510
TP53	CALCB;RAMP1	3	BRCA;PRAD;UCEC	ENSG00000141510
TP53	CALM1;PTH2R	3	BRCA;KIRC;LUAD	ENSG00000141510
TP53	CCL7;CCR10	3	BRCA;LUAD;UCEC	ENSG00000141510
TP53	CCL8;CCR3	3	BRCA;LGG;LIHC	ENSG00000141510
TP53	EFEMP2;AQP1	3	BRCA;GBM;KIRC	ENSG00000141510
TP53	EFNA3;EPHB6	3	BRCA;PRAD;THCA	ENSG00000141510
TP53	GAL;GALR1	3	BRCA;THYM;UCEC	ENSG00000141510
TP53	GAL;GALR2	3	BRCA;HNSC;THYM	ENSG00000141510
TP53	GZMB;CHRM3	3	BRCA;LAML;LIHC	ENSG00000141510
TP53	HLA-G;KLRD1	3	BLCA;BRCA;OV	ENSG00000141510
TP53	IAPP;TSHR	3	BRCA;LIHC;UCEC	ENSG00000141510
TP53	INSL3;GPR84	3	BRCA;LIHC;UCEC	ENSG00000141510
TP53	L1CAM;EGFR	3	BLCA;BRCA;LUAD	ENSG00000141510
TP53	L1CAM;ERBB3	3	BRCA;GBM;UCEC	ENSG00000141510
TP53	LHB;GPR84	3	BLCA;BRCA;LGG	ENSG00000141510
TP53	NRG3;ERBB3	3	BRCA;KIRC;UCEC	ENSG00000141510
TP53	NRTN;GFRA1	3	BRCA;GBM;UCEC	ENSG00000141510
TP53	RSPO4;LGR5	3	BRCA;GBM;UCEC	ENSG00000141510
TP53	RSPO4;LGR6	3	BRCA;HNSC;STAD	ENSG00000141510
TP53	SCGB3A2;MARCO	3	BRCA;THYM;UCEC	ENSG00000141510
TP53	SCT;TSHR	3	BRCA;GBM;UCEC	ENSG00000141510
TP53	SEMA3C;NRP1	3	BRCA;KIRP;LAML	ENSG00000141510
TP53	ULBP2;KLRK1	3	BRCA;LIHC;THYM	ENSG00000141510
TP53	WNT7A;FZD9	3	BRCA;STAD;UCEC	ENSG00000141510
TRRAP	CD274;PDCD1	3	COAD;KICH;UCEC	ENSG00000196367
TRRAP	FASLG;FAS	3	COAD;PRAD;UCEC	ENSG00000196367
UBR5	FGF5;FGFR2	3	COAD;LUSC;SKCM	ENSG00000104517
ACTB	CCL7;CCR2	2	CESC;UCEC	ENSG00000075624
ACTR3B	HSPG2;PTPRS	2	READ;UCEC	ENSG00000133627
ARID1A	BMP2;BMPR1A	2	LIHC;UCEC	ENSG00000117713
ARID1A	FASLG;TNFRSF6B	2	COAD;STAD	ENSG00000117713
ARID1A	MDK;ITGA4	2	DLBC;UCEC	ENSG00000117713
ARID1A	TCTN1;TMEM67	2	DLBC;STAD	ENSG00000117713
ARID1B	CCL7;CXCR3	2	READ;UCEC	ENSG00000049618
ARID1B	RTN4;TNFRSF19	2	CESC;CHOL	ENSG00000049618
ARID1B	S100A8;TLR4	2	BRCA;CESC	ENSG00000049618
ARID1B	SEMA3D;NRP1	2	KIRC;READ	ENSG00000049618
ARID1B	ULBP2;KLRK1	2	COAD;READ	ENSG00000049618
ARID2	CCL11;CCR5	2	COAD;UCEC	ENSG00000189079
ARID2	CCL26;CCR2	2	COAD;UCEC	ENSG00000189079
ARID2	CCL5;GPR75	2	COAD;UCEC	ENSG00000189079
ARID2	CCL7;CCR2	2	COAD;UCEC	ENSG00000189079
ARID2	CXCL9;CXCR3	2	PAAD;UCEC	ENSG00000189079
ARID2	ICAM4;ITGB1	2	COAD;MESO	ENSG00000189079
ARID2	ICAM4;ITGB3	2	COAD;MESO	ENSG00000189079
ARID2	IFNG;IFNGR1	2	COAD;PAAD	ENSG00000189079
ARID2	NTN4;UNC5A	2	READ;THCA	ENSG00000189079
ARID2	TNFSF13B;TNFRSF13B	2	COAD;UCEC	ENSG00000189079
ASH1L	BTLA;CD247	2	COAD;UCEC	ENSG00000116539
ASH1L	CCL26;CCR2	2	COAD;UCEC	ENSG00000116539
ASH1L	CCL7;ACKR4	2	COAD;UCEC	ENSG00000116539
ASH1L	CCL7;CXCR3	2	COAD;UCEC	ENSG00000116539
ASH1L	LEFTY1;ACVR1B	2	COAD;STAD	ENSG00000116539
ASXL1	BTLA;CD247	2	COAD;UCEC	ENSG00000171456
ASXL1	CCL11;CCR5	2	COAD;UCEC	ENSG00000171456
ASXL1	CCL7;CCR2	2	COAD;UCEC	ENSG00000171456
ASXL1	CD274;CD80	2	COAD;READ	ENSG00000171456
ASXL1	RSPO1;FZD8	2	COAD;LAML	ENSG00000171456
ASXL1	TF;LRP2	2	COAD;LAML	ENSG00000171456
ASXL1	VCAM1;ITGA4	2	COAD;LAML	ENSG00000171456
ASXL2	APOD;LEPR	2	ESCA;READ	ENSG00000143970
ASXL2	HLA-C;LILRB2	2	COAD;STAD	ENSG00000143970
ASXL3	BTLA;CD247	2	COAD;UCEC	ENSG00000141431
ASXL3	CXCL13;ACKR4	2	UCEC;UCS	ENSG00000141431
ASXL3	HHIPL2;CACHD1	2	CESC;LUSC	ENSG00000141431
ATAD2	AGRN;LRP1	2	PRAD;READ	ENSG00000156802
ATAD2	LAMC2;COL17A1	2	COAD;LAML	ENSG00000156802
ATAD2	NTN4;UNC5A	2	COAD;LIHC	ENSG00000156802
ATAD2B	PMCH;MCHR1	2	COAD;READ	ENSG00000119778
ATF2	CXCL13;CCR10	2	SKCM;UCEC	ENSG00000115966
ATM	CCL11;CCR5	2	COAD;UCEC	ENSG00000149311
ATM	CCL7;ACKR4	2	COAD;UCEC	ENSG00000149311
ATM	ICAM1;ITGAX	2	COAD;PAAD	ENSG00000149311
ATM	LRPAP1;LRP1	2	PAAD;READ	ENSG00000149311
ATM	PTN;PTPRS	2	PAAD;UCEC	ENSG00000149311
ATM	RBP4;STRA6	2	KICH;PAAD	ENSG00000149311
ATM	TGFB1;ITGB6	2	PAAD;UCS	ENSG00000149311
ATM	TGFB1;SDC2	2	PAAD;UCS	ENSG00000149311
ATM	ULBP2;KLRK1	2	COAD;READ	ENSG00000149311
ATN1	CCL11;CCR5	2	COAD;UCEC	ENSG00000111676
ATN1	CCL7;ACKR4	2	COAD;UCEC	ENSG00000111676
ATN1	CCL7;CCR2	2	COAD;UCEC	ENSG00000111676
ATN1	FASLG;FAS	2	COAD;UCEC	ENSG00000111676
ATR	HLA-A;KIR2DL3	2	BRCA;STAD	ENSG00000175054
ATR	ICAM5;ITGAL	2	DLBC;STAD	ENSG00000175054
ATRX	AGT;ENPEP	2	COAD;SARC	ENSG00000085224
ATRX	ANOS1;SDC2	2	GBM;UCS	ENSG00000085224
ATRX	ASIP;MGRN1	2	LIHC;SARC	ENSG00000085224
ATRX	BCAN;NRCAM	2	PAAD;READ	ENSG00000085224
ATRX	CCL11;CCR5	2	COAD;UCEC	ENSG00000085224
ATRX	CCL26;CCR2	2	COAD;UCEC	ENSG00000085224
ATRX	CNTF;LIFR	2	LGG;READ	ENSG00000085224
ATRX	F2;GP1BA	2	LGG;UCEC	ENSG00000085224
ATRX	LAMA1;SDC2	2	GBM;UCS	ENSG00000085224
ATRX	LRPAP1;LRP1	2	PAAD;READ	ENSG00000085224
ATRX	MMP9;ITGB2	2	PAAD;PCPG	ENSG00000085224
ATRX	NRTN;GFRA1	2	GBM;PAAD	ENSG00000085224
ATRX	NRTN;RET	2	LGG;PAAD	ENSG00000085224
ATRX	RSPO1;LGR5	2	GBM;PCPG	ENSG00000085224
ATRX	TGFB1;CD109	2	COAD;PAAD	ENSG00000085224
ATRX	TNFSF12;TNFRSF12A	2	PAAD;PCPG	ENSG00000085224
ATRX	TNFSF14;TNFRSF6B	2	PAAD;UCS	ENSG00000085224
ATRX	ULBP2;KLRK1	2	COAD;READ	ENSG00000085224
ATRX	VTN;ITGA5	2	PAAD;PCPG	ENSG00000085224
AURKB	CCL11;CCR5	2	COAD;UCEC	ENSG00000178999
BAP1	CCL11;ACKR4	2	KIRC;UCEC	ENSG00000163930
BAP1	CCL7;ACKR4	2	KIRC;UCEC	ENSG00000163930
BAP1	KNG1;GP1BA	2	MESO;UCEC	ENSG00000163930
BAP1	NPB;ADRA2A	2	KIRC;LIHC	ENSG00000163930
BAP1	OMG;LINGO1	2	LIHC;UVM	ENSG00000163930
BAP1	PTHLH;PRLHR	2	LIHC;UVM	ENSG00000163930
BAP1	SPINK1;NRSN1	2	KIRC;LIHC	ENSG00000163930
BAZ1A	CCL7;CCR10	2	OV;UCEC	ENSG00000198604
BAZ1B	CCL21;CXCR3	2	PRAD;UCEC	ENSG00000009954
BAZ1B	CCL26;CCR2	2	COAD;UCEC	ENSG00000009954
BAZ1B	CCL7;CCR2	2	COAD;UCEC	ENSG00000009954
BAZ1B	FASLG;FAS	2	COAD;PRAD	ENSG00000009954
BAZ2B	TNFSF9;TNFRSF9	2	BRCA;STAD	ENSG00000123636
BCOR	BTLA;CD247	2	COAD;UCEC	ENSG00000183337
BCOR	F2;GP1BA	2	COAD;UCEC	ENSG00000183337
BCOR	HLA-A;KIR3DL2	2	STAD;UCEC	ENSG00000183337
BCOR	XCL2;XCR1	2	COAD;READ	ENSG00000183337
BCORL1	C4BPA;CD40	2	BLCA;UCS	ENSG00000085185
BCORL1	LHB;VIPR1	2	READ;UCEC	ENSG00000085185
BPTF	CCL7;ACKR4	2	COAD;UCEC	ENSG00000171634
BRCA1	LEFTY1;ACVR1B	2	COAD;STAD	ENSG00000012048
BRCA2	CCL11;CCR5	2	COAD;UCEC	ENSG00000139618
BRCA2	CCL26;CCR2	2	COAD;UCEC	ENSG00000139618
BRD1	HLA-E;KLRC1	2	COAD;UCEC	ENSG00000100425
BRD2	CCL26;CCR2	2	COAD;UCEC	ENSG00000204256
BRD4	HLA-B;KIR2DL3	2	PAAD;STAD	ENSG00000141867
BRD4	HLA-C;KIR2DL3	2	PAAD;STAD	ENSG00000141867
BRD4	IFNG;IFNGR1	2	COAD;PAAD	ENSG00000141867
BRPF3	CCL26;CCR2	2	COAD;UCEC	ENSG00000096070
BRPF3	CCL7;ACKR2	2	COAD;OV	ENSG00000096070
BRPF3	CCL7;ACKR4	2	COAD;UCEC	ENSG00000096070
BRPF3	CCL7;CCR10	2	OV;UCEC	ENSG00000096070
BRPF3	HGF;MET	2	GBM;UCEC	ENSG00000096070
BRWD1	ADM2;VIPR1	2	BRCA;READ	ENSG00000185658
BRWD1	CCL11;CCR5	2	COAD;UCEC	ENSG00000185658
BRWD1	CCL26;CCR2	2	COAD;UCEC	ENSG00000185658
BRWD1	FASLG;FAS	2	COAD;PRAD	ENSG00000185658
BRWD1	FASLG;TNFRSF1A	2	COAD;PRAD	ENSG00000185658
BRWD1	LHB;VIPR1	2	COAD;READ	ENSG00000185658
BRWD3	CCL11;CCR5	2	COAD;UCEC	ENSG00000165288
BRWD3	CCL26;CCR2	2	COAD;UCEC	ENSG00000165288
BRWD3	INSL3;GPR84	2	LUAD;READ	ENSG00000165288
BUB1	CCL11;CCR5	2	COAD;UCEC	ENSG00000169679
BUB1	CD24;SIGLEC10	2	COAD;LGG	ENSG00000169679
BUB1	COL18A1;ITGB3	2	LGG;PAAD	ENSG00000169679
BUB1	COL1A2;ITGB3	2	LGG;PAAD	ENSG00000169679
BUB1	THBS1;ITGB3	2	LGG;PAAD	ENSG00000169679
BUB1	VWF;ITGB3	2	LGG;PAAD	ENSG00000169679
CBX2	TNFSF9;TNFRSF9	2	STAD;UCEC	ENSG00000173894
CBX4	HLA-G;KLRD1	2	BRCA;PRAD	ENSG00000141582
CDC73	CD274;PDCD1	2	CESC;UCEC	ENSG00000134371
CDK5	CCL19;ACKR4	2	BRCA;UCEC	ENSG00000164885
CDYL	BTLA;CD247	2	COAD;UCEC	ENSG00000153046
CDYL	CCL11;CCR5	2	COAD;UCEC	ENSG00000153046
CDYL	CCL26;CCR2	2	COAD;UCEC	ENSG00000153046
CDYL	CCL7;ACKR4	2	COAD;UCEC	ENSG00000153046
CDYL	CCL7;CCR2	2	COAD;UCEC	ENSG00000153046
CDYL	CCL7;CXCR3	2	COAD;UCEC	ENSG00000153046
CDYL	CGN;TGFBR1	2	COAD;KIRC	ENSG00000153046
CDYL	GHRL;GPR39	2	COAD;UCEC	ENSG00000153046
CDYL	PDCD1LG2;PDCD1	2	COAD;UCEC	ENSG00000153046
CDYL	TNFSF13B;TNFRSF13B	2	COAD;UCEC	ENSG00000153046
CECR2	CCL11;CCR5	2	COAD;UCEC	ENSG00000099954
CECR2	HLA-E;KLRC2	2	SARC;UCEC	ENSG00000099954
CECR2	TNFSF13B;TNFRSF13B	2	BRCA;UCEC	ENSG00000099954
CHAF1A	CCL26;CCR2	2	COAD;UCEC	ENSG00000167670
CHAF1A	HSP90B1;ERBB2	2	GBM;LUSC	ENSG00000167670
CHAF1A	NUCB2;ERAP1	2	GBM;READ	ENSG00000167670
CHAF1A	PTHLH;VIPR1	2	COAD;READ	ENSG00000167670
CHD1	CCL8;ACKR2	2	COAD;SARC	ENSG00000153922
CHD2	HRG;FCGR1A	2	ACC;GBM	ENSG00000173575
CHD4	CXCL9;CXCR3	2	PAAD;UCEC	ENSG00000111642
CHD5	CCL2;CCR10	2	HNSC;UCEC	ENSG00000116254
CHD5	CXCL13;CCR10	2	HNSC;UCEC	ENSG00000116254
CHD5	CXCL9;MTNR1A	2	COAD;PAAD	ENSG00000116254
CHD5	EFNA3;EPHA1	2	HNSC;PAAD	ENSG00000116254
CHD5	GNAI2;ADCY9	2	CESC;LUSC	ENSG00000116254
CHD5	HLA-C;KIR2DL3	2	DLBC;PAAD	ENSG00000116254
CHD5	HLA-G;KIR2DL4	2	COAD;HNSC	ENSG00000116254
CHD5	HLA-G;KLRD1	2	HNSC;PAAD	ENSG00000116254
CHD5	HSPG2;PTPRS	2	LUAD;UCEC	ENSG00000116254
CHD5	LTA;TNFRSF14	2	ACC;COAD	ENSG00000116254
CHD6	ADCYAP1;GPR84	2	COAD;KIRC	ENSG00000124177
CHD6	CCL7;ACKR4	2	COAD;UCEC	ENSG00000124177
CHD6	CCL7;CCR2	2	COAD;UCEC	ENSG00000124177
CHD6	CCL7;CXCR3	2	COAD;UCEC	ENSG00000124177
CHD6	TNFSF9;TNFRSF9	2	STAD;UCEC	ENSG00000124177
CHD7	CCL11;CCR5	2	COAD;UCEC	ENSG00000171316
CHD7	CCL26;CCR2	2	COAD;UCEC	ENSG00000171316
CHD7	CCL7;ACKR4	2	COAD;UCEC	ENSG00000171316
CHD7	LEFTY1;ACVR1B	2	COAD;STAD	ENSG00000171316
CHD7	TNFSF9;TNFRSF9	2	STAD;UCEC	ENSG00000171316
CHD8	CCL11;CCR5	2	COAD;UCEC	ENSG00000100888
CHD8	CCL13;ACKR4	2	COAD;UCEC	ENSG00000100888
CHD8	CCL26;CCR2	2	COAD;UCEC	ENSG00000100888
CHD8	CCL7;ACKR4	2	COAD;UCEC	ENSG00000100888
CHD8	CCL7;CCR2	2	COAD;UCEC	ENSG00000100888
CHD8	CCL7;CXCR3	2	COAD;UCEC	ENSG00000100888
CHD8	FASLG;FAS	2	COAD;PRAD	ENSG00000100888
CHD8	FASLG;TNFRSF1A	2	COAD;PRAD	ENSG00000100888
CHD8	FASLG;TNFRSF6B	2	COAD;PRAD	ENSG00000100888
CHD8	HLA-B;KLRD1	2	COAD;PRAD	ENSG00000100888
CHD8	HLA-E;KLRD1	2	BRCA;PRAD	ENSG00000100888
CHD8	HLA-G;KLRD1	2	COAD;PRAD	ENSG00000100888
CHD8	RAET1E;KLRK1	2	COAD;PRAD	ENSG00000100888
CHD8	ULBP2;KLRK1	2	COAD;READ	ENSG00000100888
CHD9	ADM2;VIPR1	2	COAD;READ	ENSG00000177200
CHD9	CALCB;VIPR1	2	COAD;READ	ENSG00000177200
CHD9	CCL11;CCR5	2	COAD;UCEC	ENSG00000177200
CHD9	CCL26;CCR2	2	COAD;UCEC	ENSG00000177200
CHD9	CCL7;ACKR4	2	COAD;UCEC	ENSG00000177200
CIT	CCL19;CCR10	2	OV;UCEC	ENSG00000122966
CIT	CCL7;CCR10	2	OV;UCEC	ENSG00000122966
CLOCK	LGALS3BP;VANGL1	2	HNSC;UCEC	ENSG00000134852
CREBBP	CCL11;CCR5	2	COAD;UCEC	ENSG00000005339
CREBBP	CCL13;ACKR4	2	COAD;UCEC	ENSG00000005339
CREBBP	CCL28;CCR10	2	DLBC;UCEC	ENSG00000005339
CREBBP	CD274;PDCD1	2	COAD;UCEC	ENSG00000005339
CREBBP	IFNG;IFNGR1	2	COAD;PAAD	ENSG00000005339
CREBBP	UBA52;EGFR	2	CESC;TGCT	ENSG00000005339
CREBBP	ULBP2;KLRK1	2	COAD;READ	ENSG00000005339
CSRP2BP	CCL7;ACKR4	2	COAD;UCEC	ENSG00000149474
CSRP2BP	CDH1;EGFR	2	OV;UCEC	ENSG00000149474
CSRP2BP	PTHLH;VIPR1	2	COAD;READ	ENSG00000149474
CTBP2	CCL26;CCR2	2	COAD;UCEC	ENSG00000175029
CTCFL	CCL11;CCR5	2	COAD;UCEC	ENSG00000124092
CTCFL	CCL7;CXCR3	2	COAD;UCEC	ENSG00000124092
CTCFL	SHH;CDON	2	COAD;UCS	ENSG00000124092
DDB1	CCL26;CCR2	2	COAD;UCEC	ENSG00000167986
DDB1	CORT;ADRA2A	2	READ;UCEC	ENSG00000167986
DDX50	CXCL13;CCR10	2	KICH;UCEC	ENSG00000107625
DDX50	CXCL9;CXCR3	2	KICH;UCEC	ENSG00000107625
DDX50	NTNG2;LRRC4	2	PRAD;UCEC	ENSG00000107625
DHX30	CCL7;CCR2	2	CESC;UCEC	ENSG00000132153
DHX30	CD274;CD80	2	COAD;READ	ENSG00000132153
DMAP1	ULBP2;KLRK1	2	COAD;READ	ENSG00000178028
DNMT1	CCL26;CCR2	2	COAD;UCEC	ENSG00000130816
DNMT1	CCL7;CCR2	2	COAD;UCEC	ENSG00000130816
DNMT1	NTN4;UNC5A	2	COAD;READ	ENSG00000130816
DNMT1	TNFSF13B;TNFRSF13B	2	COAD;UCEC	ENSG00000130816
DNMT3L	LAMA1;ITGB4	2	ACC;GBM	ENSG00000142182
DNMT3L	TNFSF9;TNFRSF9	2	ACC;STAD	ENSG00000142182
DPPA3	CNTF;CNTFR	2	CESC;READ	ENSG00000187569
DTX3L	OLAH;MOG	2	COAD;READ	ENSG00000163840
DZIP3	CCL11;CCR5	2	COAD;UCEC	ENSG00000198919
DZIP3	CCL7;CCR2	2	COAD;UCEC	ENSG00000198919
DZIP3	F2;GP1BA	2	COAD;UCEC	ENSG00000198919
DZIP3	ULBP2;KLRK1	2	COAD;READ	ENSG00000198919
EP300	BCAN;NRCAM	2	LAML;READ	ENSG00000100393
EP300	CCL5;ACKR1	2	PRAD;UCEC	ENSG00000100393
EP300	EFNA2;EPHA10	2	BLCA;LUSC	ENSG00000100393
EP400	CCL26;CCR2	2	COAD;UCEC	ENSG00000183495
EP400	CCL27;CCR10	2	GBM;UCEC	ENSG00000183495
EPC2	HLA-G;KIR2DL4	2	COAD;UCEC	ENSG00000135999
EXOSC9	CCL11;CCR5	2	COAD;UCEC	ENSG00000123737
EYA1	B2M;KLRC2	2	STAD;UCEC	ENSG00000104313
EYA2	HLA-E;KLRD1	2	BRCA;PRAD	ENSG00000064655
FOXA1	GNAI2;PTPRU	2	PRAD;SARC	ENSG00000129514
FOXA1	IGFBP4;FZD8	2	PRAD;SARC	ENSG00000129514
GABRG1	CXCL13;CCR10	2	HNSC;UCEC	ENSG00000163285
GATAD2B	B2M;KLRC2	2	BLCA;UCEC	ENSG00000143614
GATAD2B	HLA-E;KLRC2	2	BLCA;UCEC	ENSG00000143614
GLYR1	HLA-E;KLRD1	2	BRCA;OV	ENSG00000140632
GSE1	CCL11;CCR5	2	COAD;UCEC	ENSG00000131149
GSE1	CCL26;CCR2	2	COAD;UCEC	ENSG00000131149
GSE1	CCL27;CCR10	2	CESC;UCEC	ENSG00000131149
GSE1	CCL7;CCR2	2	COAD;UCEC	ENSG00000131149
GSE1	OSM;OSMR	2	READ;UCS	ENSG00000131149
HCFC1	CCL11;CCR5	2	COAD;UCEC	ENSG00000172534
HCFC1	CCL19;CCR10	2	KICH;UCEC	ENSG00000172534
HCFC1	CCL26;CCR2	2	COAD;UCEC	ENSG00000172534
HCFC1	CD274;PDCD1	2	PRAD;UCEC	ENSG00000172534
HCFC1	PDCD1LG2;PDCD1	2	COAD;UCEC	ENSG00000172534
HCFC1	TNFSF13B;TNFRSF13B	2	COAD;UCEC	ENSG00000172534
HDAC2	CCL7;CCR2	2	COAD;UCEC	ENSG00000196591
HDAC4	CCL26;CCR2	2	COAD;UCEC	ENSG00000068024
HDAC5	CCL11;CCR5	2	COAD;UCEC	ENSG00000108840
HDAC5	CCL28;CCR10	2	LUAD;UCEC	ENSG00000108840
HDAC5	CCL7;ACKR2	2	CESC;COAD	ENSG00000108840
HDAC5	CCL7;CCR10	2	CESC;UCEC	ENSG00000108840
HDAC5	PTHLH;VIPR1	2	COAD;READ	ENSG00000108840
HDAC7	CCL11;CCR5	2	COAD;UCEC	ENSG00000061273
HDAC9	CCL25;CCR10	2	LUAD;UCEC	ENSG00000048052
HIRA	CCL7;ACKR4	2	COAD;UCEC	ENSG00000100084
HLTF	CCL11;CCR5	2	COAD;UCEC	ENSG00000071794
HLTF	CCL7;CCR2	2	COAD;UCEC	ENSG00000071794
HLTF	F2;GP1BA	2	COAD;UCEC	ENSG00000071794
HLTF	IGF1;IGF1R	2	ACC;PRAD	ENSG00000071794
HLTF	IGF1;IGF2R	2	ACC;PRAD	ENSG00000071794
HLTF	IGF1;INSR	2	ACC;PRAD	ENSG00000071794
HR	CD274;CD80	2	PAAD;READ	ENSG00000168453
HUWE1	CCL19;CCR10	2	KICH;UCEC	ENSG00000086758
HUWE1	CCL8;CCR3	2	CESC;KICH	ENSG00000086758
HUWE1	CD274;PDCD1	2	KICH;UCEC	ENSG00000086758
HUWE1	CORT;SSTR2	2	KICH;TGCT	ENSG00000086758
HUWE1	CXCL13;CCR10	2	KICH;UCEC	ENSG00000086758
HUWE1	EFNA3;EPHA4	2	ACC;KICH	ENSG00000086758
HUWE1	IHH;CDON	2	COAD;KICH	ENSG00000086758
HUWE1	INSL3;PTH1R	2	KICH;LUAD	ENSG00000086758
HUWE1	SERPINA1;LRP1	2	COAD;READ	ENSG00000086758
IDH1	ADM;TSHR	2	GBM;SARC	ENSG00000138413
IDH1	IHH;PTCH1	2	COAD;GBM	ENSG00000138413
IDH1	NTN4;UNC5A	2	GBM;LIHC	ENSG00000138413
IDH2	AGRN;LRP1	2	LIHC;READ	ENSG00000182054
IKZF1	CXCL13;CCR10	2	HNSC;UCEC	ENSG00000185811
INO80D	CCL11;CCR5	2	COAD;UCEC	ENSG00000114933
INO80D	LAMA1;ITGA3	2	COAD;UCEC	ENSG00000114933
JADE3	CCL7;ACKR4	2	CESC;UCEC	ENSG00000102221
JAK2	CCL7;ACKR4	2	COAD;UCEC	ENSG00000096968
JARID2	CCL26;CCR2	2	COAD;UCEC	ENSG00000008083
JMJD1C	ICAM5;ITGAL	2	DLBC;STAD	ENSG00000171988
JMJD1C	LEFTY1;ACVR1B	2	COAD;STAD	ENSG00000171988
KANSL1	CCL13;CCR2	2	KIRP;UCEC	ENSG00000120071
KANSL1	CCL26;CCR2	2	COAD;UCEC	ENSG00000120071
KANSL1	CCL7;CCR2	2	COAD;UCEC	ENSG00000120071
KANSL1	IL15;IL2RB	2	COAD;LGG	ENSG00000120071
KANSL1	LHB;GPR84	2	COAD;READ	ENSG00000120071
KANSL2	CCL11;CCR5	2	COAD;UCEC	ENSG00000139620
KANSL2	EFNA4;EPHA7	2	CESC;UCEC	ENSG00000139620
KANSL2	FASLG;FAS	2	COAD;READ	ENSG00000139620
KANSL3	LHB;VIPR1	2	COAD;READ	ENSG00000114982
KAT5	INHA;ACVR2B	2	LUSC;READ	ENSG00000172977
KAT6A	CCL19;CCR10	2	OV;UCEC	ENSG00000083168
KAT6A	CD274;CD80	2	COAD;READ	ENSG00000083168
KAT6A	LRPAP1;LRP1	2	COAD;READ	ENSG00000083168
KAT6B	CCL26;CCR2	2	COAD;UCEC	ENSG00000156650
KAT6B	CCL7;CCR2	2	COAD;UCEC	ENSG00000156650
KAT7	HLA-C;CD3D	2	PRAD;STAD	ENSG00000136504
KDM2B	ADAM12;ITGA9	2	LGG;PRAD	ENSG00000089094
KDM2B	ADAM17;NOTCH1	2	LGG;LUSC	ENSG00000089094
KDM2B	ADAM23;ITGB3	2	ACC;LGG	ENSG00000089094
KDM2B	CCL26;CCR2	2	COAD;UCEC	ENSG00000089094
KDM2B	FBLN2;ITGB3	2	ACC;GBM	ENSG00000089094
KDM2B	FN1;NT5E	2	ACC;PRAD	ENSG00000089094
KDM2B	SPP1;ITGB3	2	ACC;GBM	ENSG00000089094
KDM2B	THBS1;ITGB3	2	ACC;LGG	ENSG00000089094
KDM2B	THBS2;ITGB1	2	ACC;LGG	ENSG00000089094
KDM3B	CCL7;CCR2	2	COAD;UCEC	ENSG00000120733
KDM3B	CCL7;CXCR3	2	COAD;UCEC	ENSG00000120733
KDM4B	TNFSF9;TNFRSF9	2	PRAD;STAD	ENSG00000127663
KDM4C	CCL19;CCR10	2	OV;UCEC	ENSG00000107077
KDM4C	CD274;PDCD1	2	CESC;COAD	ENSG00000107077
KDM4C	CORT;SSTR3	2	COAD;READ	ENSG00000107077
KDM4C	ULBP2;KLRK1	2	COAD;READ	ENSG00000107077
KDM4D	CCL26;CCR2	2	LUAD;UCEC	ENSG00000186280
KDM5B	CCL7;CCR2	2	COAD;UCEC	ENSG00000117139
KDM5C	OSM;LIFR	2	LGG;UCS	ENSG00000126012
KDM5C	ULBP2;KLRK1	2	COAD;GBM	ENSG00000126012
KDM6A	CCL11;CCR5	2	COAD;UCEC	ENSG00000147050
KDM6A	HSPG2;LRP2	2	COAD;LGG	ENSG00000147050
KDM6A	IAPP;ADCYAP1R1	2	COAD;LIHC	ENSG00000147050
KDM6B	CCL11;CCR5	2	COAD;UCEC	ENSG00000132510
KDM6B	TSLP;IL7R	2	BLCA;PCPG	ENSG00000132510
KEAP1	CCL26;CCR3	2	LUAD;LUSC	ENSG00000079999
KEAP1	LRPAP1;LRP8	2	CHOL;LUAD	ENSG00000079999
KEAP1	POMC;OPRK1	2	BLCA;HNSC	ENSG00000079999
KMT2A	CCL11;CCR5	2	COAD;UCEC	ENSG00000118058
KMT2A	CCL7;CCR2	2	COAD;UCEC	ENSG00000118058
KMT2A	HLA-C;KIR2DL3	2	PAAD;STAD	ENSG00000118058
KMT2A	HLA-G;KIR2DL4	2	BLCA;COAD	ENSG00000118058
KMT2C	CCL26;CCR2	2	COAD;UCEC	ENSG00000055609
KMT2C	CCL3L3;CCR5	2	COAD;UCEC	ENSG00000055609
KMT2C	CCL7;ACKR4	2	COAD;UCEC	ENSG00000055609
KMT2C	CCL7;CCR3	2	COAD;DLBC	ENSG00000055609
KMT2C	IBSP;ITGB3	2	CHOL;PCPG	ENSG00000055609
KMT2C	PTGS2;CAV1	2	CHOL;COAD	ENSG00000055609
KMT2C	TGFB1;ITGB6	2	ACC;UCS	ENSG00000055609
KMT2C	TNFSF9;TNFRSF9	2	STAD;THCA	ENSG00000055609
KMT2C	ULBP2;KLRK1	2	COAD;READ	ENSG00000055609
KMT2D	CCL26;CCR2	2	COAD;UCEC	ENSG00000167548
KMT2D	CCL7;CCR2	2	COAD;UCEC	ENSG00000167548
KMT2D	ULBP2;KLRK1	2	COAD;READ	ENSG00000167548
KMT2E	LEFTY1;ACVR1B	2	COAD;STAD	ENSG00000005483
L3MBTL1	CCL26;CCR2	2	COAD;UCEC	ENSG00000185513
L3MBTL3	ADAM15;ITGB3	2	THYM;UCS	ENSG00000198945
L3MBTL4	AGRN;LRP1	2	PRAD;READ	ENSG00000154655
MBD1	CCL11;ACKR4	2	COAD;UCEC	ENSG00000141644
MBD1	RSPO1;ZNRF3	2	CESC;OV	ENSG00000141644
MBD5	CCL26;CCR2	2	COAD;UCEC	ENSG00000204406
MBD6	CCL11;CCR5	2	COAD;UCEC	ENSG00000166987
MDC1	CALR;LRP1	2	BRCA;READ	ENSG00000137337
MDC1	CCL14;CCR5	2	COAD;PRAD	ENSG00000137337
MDC1	CCL26;CCR2	2	COAD;UCEC	ENSG00000137337
MDC1	GZMB;PGRMC1	2	PRAD;SARC	ENSG00000137337
MDC1	HLA-B;KLRD1	2	PRAD;SARC	ENSG00000137337
MDC1	HLA-E;KLRD1	2	PRAD;SARC	ENSG00000137337
MDC1	HSP90AA1;EGFR	2	COAD;UCEC	ENSG00000137337
MGA	CCL26;CCR2	2	COAD;UCEC	ENSG00000174197
MGA	TGFB1;CD109	2	COAD;PAAD	ENSG00000174197
MGEA5	CXCL13;CCR10	2	LUSC;UCEC	ENSG00000198408
MLLT10	HLA-A;KIR3DL2	2	STAD;UCEC	ENSG00000078403
MLLT6	CD274;CD80	2	BLCA;COAD	ENSG00000108292
MLLT6	HLA-G;KIR2DL4	2	COAD;LUAD	ENSG00000108292
MORF4L1	CXCL13;CCR10	2	LUSC;UCEC	ENSG00000185787
MSH6	CCL11;CCR5	2	COAD;UCEC	ENSG00000116062
MSH6	TNFSF9;TNFRSF9	2	PRAD;STAD	ENSG00000116062
MTF2	FGF7;NRP1	2	OV;READ	ENSG00000143033
MTF2	KITLG;KIT	2	LUAD;READ	ENSG00000143033
MYBBP1A	CCL11;ACKR4	2	COAD;UCEC	ENSG00000132382
MYBBP1A	CCL11;CCR5	2	COAD;UCEC	ENSG00000132382
MYBBP1A	CCL7;ACKR4	2	COAD;UCEC	ENSG00000132382
MYO1C	CCL26;CCR2	2	COAD;UCEC	ENSG00000197879
MYO1C	CCL7;CCR2	2	COAD;UCEC	ENSG00000197879
MYSM1	PF4;SDC2	2	LGG;UCS	ENSG00000162601
NAT10	CCL26;CCR2	2	COAD;UCEC	ENSG00000135372
NCOA1	LEFTY1;ACVR1B	2	COAD;STAD	ENSG00000084676
NCOA2	B2M;KIR2DL1	2	LAML;STAD	ENSG00000140396
NCOA2	HLA-A;KIR2DL1	2	LAML;STAD	ENSG00000140396
NCOA2	HLA-A;KIR3DL2	2	CESC;UCEC	ENSG00000140396
NCOA3	BCAN;NRCAM	2	LAML;READ	ENSG00000124151
NCOA3	CXCL13;HTR2A	2	CESC;UCEC	ENSG00000124151
NCOA6	CCL11;CCR5	2	COAD;UCEC	ENSG00000198646
NCOA6	CCL7;CCR2	2	COAD;UCEC	ENSG00000198646
NCOA6	IFNG;IFNGR2	2	COAD;UCEC	ENSG00000198646
NCOA6	TNFSF13B;TNFRSF13B	2	COAD;UCEC	ENSG00000198646
NCOR1	CCL11;CCR5	2	COAD;UCEC	ENSG00000141027
NCOR2	CCL26;CCR2	2	COAD;UCEC	ENSG00000196498
NFRKB	CCL11;CCR5	2	COAD;UCEC	ENSG00000170322
NFRKB	CCL7;ACKR4	2	COAD;UCEC	ENSG00000170322
NIPBL	CCL11;CCR5	2	COAD;UCEC	ENSG00000164190
NIPBL	CCL7;CXCR3	2	COAD;READ	ENSG00000164190
NIPBL	NTN4;UNC5A	2	COAD;READ	ENSG00000164190
NIPBL	PLAU;ITGAM	2	COAD;READ	ENSG00000164190
NIPBL	PMCH;MCHR1	2	COAD;READ	ENSG00000164190
NIPBL	VTN;ITGB6	2	READ;UCS	ENSG00000164190
NPAS2	SEMA4D;CD72	2	HNSC;UCEC	ENSG00000170485
NSD1	CCL19;CCR10	2	HNSC;UCEC	ENSG00000165671
NSD1	CCL2;CCR10	2	HNSC;UCEC	ENSG00000165671
NSD1	CCL28;CCR10	2	HNSC;UCEC	ENSG00000165671
NSD1	CCL7;CCR10	2	HNSC;UCEC	ENSG00000165671
NSD1	CNTN2;NRCAM	2	HNSC;READ	ENSG00000165671
NSD1	COL18A1;ITGA3	2	BLCA;LGG	ENSG00000165671
NSD1	COL1A1;DDR2	2	HNSC;LGG	ENSG00000165671
NSD1	CXCL13;CCR10	2	HNSC;UCEC	ENSG00000165671
NSD1	FGF13;SCN5A	2	HNSC;LUSC	ENSG00000165671
NSD1	ICAM4;ITGB3	2	ESCA;LGG	ENSG00000165671
NSD1	IHH;HHIP	2	BLCA;UCEC	ENSG00000165671
NSD1	INHBA;SMAD3	2	LGG;UCS	ENSG00000165671
NSL1	LGALS3BP;ITGB1	2	CESC;UCEC	ENSG00000117697
NSL1	LGALS3BP;VANGL1	2	CESC;UCEC	ENSG00000117697
PAK2	CCL11;CCR5	2	COAD;UCEC	ENSG00000180370
PARP1	CCL26;CCR2	2	COAD;UCEC	ENSG00000143799
PARP2	CCL11;CCR5	2	COAD;UCEC	ENSG00000129484
PAXIP1	CCL26;CCR2	2	COAD;UCEC	ENSG00000157212
PAXIP1	TNFSF9;TNFRSF9	2	BLCA;UCEC	ENSG00000157212
PBRM1	CCL26;CCR2	2	COAD;UCEC	ENSG00000163939
PBRM1	CCL8;ACKR2	2	COAD;PAAD	ENSG00000163939
PBRM1	HLA-G;KIR2DL4	2	SARC;UCS	ENSG00000163939
PBRM1	PMCH;MTNR1A	2	COAD;PAAD	ENSG00000163939
PBRM1	TIMP2;ITGA3	2	KIRP;READ	ENSG00000163939
PBRM1	TNFSF13B;TNFRSF13B	2	COAD;UCEC	ENSG00000163939
PCGF1	CCL11;CCR5	2	COAD;UCEC	ENSG00000115289
PHC1	CCL26;CCR2	2	COAD;UCEC	ENSG00000111752
PHC1	FASLG;FAS	2	READ;UCEC	ENSG00000111752
PHC2	CCL11;CCR5	2	COAD;UCEC	ENSG00000134686
PHF10	KITLG;KIT	2	READ;THYM	ENSG00000130024
PHF14	ULBP2;KLRK1	2	COAD;READ	ENSG00000106443
PHF19	CCL7;CCR2	2	COAD;UCEC	ENSG00000119403
PHF2	ULBP2;KLRK1	2	COAD;READ	ENSG00000197724
PHF20L1	APOE;LRP5	2	OV;SARC	ENSG00000129292
PHF20L1	HLA-G;KIR2DL4	2	BLCA;BRCA	ENSG00000129292
PHIP	BTLA;CD247	2	COAD;UCEC	ENSG00000146247
POGZ	CCL21;CXCR3	2	PRAD;UCEC	ENSG00000143442
POGZ	CCL5;SDC4	2	COAD;PRAD	ENSG00000143442
POGZ	CP;SLC40A1	2	COAD;READ	ENSG00000143442
POGZ	NMU;ADRA2A	2	GBM;PRAD	ENSG00000143442
PPP2CA	CXCL13;HTR2A	2	CESC;UCEC	ENSG00000113575
PRDM1	CCL26;CCR2	2	COAD;UCEC	ENSG00000057657
PRDM15	CCL11;CCR5	2	COAD;UCEC	ENSG00000141956
PRDM15	CCL26;CCR2	2	COAD;UCEC	ENSG00000141956
PRDM15	CCL5;GPR75	2	KIRP;UCEC	ENSG00000141956
PRDM15	CCL7;CXCR3	2	DLBC;UCEC	ENSG00000141956
PRDM15	MMP12;PLAUR	2	KIRP;UCEC	ENSG00000141956
PRDM2	CCL7;ACKR4	2	COAD;UCEC	ENSG00000116731
PRDM2	CCL7;CCR2	2	COAD;UCEC	ENSG00000116731
PRDM2	CCL7;CXCR3	2	COAD;UCEC	ENSG00000116731
PRDM9	CCL11;CCR5	2	COAD;UCEC	ENSG00000164256
PRDM9	CCL7;CCR2	2	COAD;UCEC	ENSG00000164256
PRDM9	CD24;SIGLEC10	2	COAD;PAAD	ENSG00000164256
PRDM9	EFNA3;EPHA1	2	COAD;PAAD	ENSG00000164256
PRDM9	FGF5;FGFR2	2	COAD;LUSC	ENSG00000164256
PRDM9	LRPAP1;VLDLR	2	COAD;READ	ENSG00000164256
PRDM9	TGFB1;CD109	2	ACC;COAD	ENSG00000164256
PRDM9	TNFSF13B;TNFRSF13B	2	COAD;UCEC	ENSG00000164256
PRKAG2	CCL7;CCR10	2	LUSC;UCEC	ENSG00000106617
PRKCA	CLCF1;CRLF1	2	LIHC;PRAD	ENSG00000154229
PRKDC	CCL11;CCR5	2	COAD;UCEC	ENSG00000253729
PRKDC	CCL7;ACKR4	2	COAD;UCEC	ENSG00000253729
PRKDC	CORT;SSTR2	2	ACC;READ	ENSG00000253729
PRKDC	LHB;VIPR1	2	KIRC;READ	ENSG00000253729
PRMT8	CCL7;ACKR4	2	COAD;UCEC	ENSG00000111218
PSIP1	GDNF;GFRA1	2	LGG;SKCM	ENSG00000164985
RAD54L2	CCL13;ACKR4	2	COAD;UCEC	ENSG00000164080
RAG1	PMCH;MCHR1	2	COAD;READ	ENSG00000166349
RAI1	FASLG;FAS	2	COAD;PRAD	ENSG00000108557
RAI1	FASLG;TNFRSF1A	2	COAD;PRAD	ENSG00000108557
RAI1	FASLG;TNFRSF6B	2	COAD;PRAD	ENSG00000108557
RAI1	IFNG;IFNGR1	2	COAD;PRAD	ENSG00000108557
RAI1	IFNG;IFNGR2	2	COAD;PRAD	ENSG00000108557
RARA	CCL7;ACKR4	2	COAD;UCEC	ENSG00000131759
RB1	AMH;EGFR	2	BLCA;KICH	ENSG00000139687
RB1	CCL19;CCR10	2	KICH;UCEC	ENSG00000139687
RB1	CORT;ADRA2A	2	KICH;UCEC	ENSG00000139687
RB1	CXCL13;CCR10	2	KICH;UCEC	ENSG00000139687
RB1	DKK1;KREMEN2	2	GBM;KICH	ENSG00000139687
RB1	EFNA1;EPHA10	2	BLCA;UCEC	ENSG00000139687
RB1	EFNA3;EPHA3	2	KICH;UCEC	ENSG00000139687
RB1	EFNB1;EPHB3	2	BRCA;KICH	ENSG00000139687
RB1	EFNB2;EPHB2	2	KICH;KIRC	ENSG00000139687
RB1	FGF13;SCN8A	2	KICH;OV	ENSG00000139687
RB1	IAPP;RAMP3	2	KICH;LGG	ENSG00000139687
RB1	MICB;KLRK1	2	GBM;KICH	ENSG00000139687
RB1	MMP9;EPHB2	2	KICH;KIRC	ENSG00000139687
RB1	NRG4;ERBB2	2	KICH;LGG	ENSG00000139687
RB1	TPH1;HTR1B	2	LUSC;SARC	ENSG00000139687
RB1	TPH1;HTR2B	2	KICH;LUSC	ENSG00000139687
REST	CCL11;ACKR4	2	COAD;UCEC	ENSG00000084093
REST	CCL11;CCR5	2	COAD;UCEC	ENSG00000084093
REST	CCL7;ACKR4	2	COAD;UCEC	ENSG00000084093
REST	CCL7;CCR2	2	COAD;UCEC	ENSG00000084093
REST	F2;GP1BA	2	COAD;UCEC	ENSG00000084093
REST	TNFSF13B;TNFRSF13B	2	COAD;UCEC	ENSG00000084093
RNF20	CCL11;CCR5	2	COAD;UCEC	ENSG00000155827
RNF20	CCL7;CCR2	2	CESC;COAD	ENSG00000155827
RNF20	PTHLH;VIPR1	2	COAD;READ	ENSG00000155827
RPS6KA3	CNTF;LIFR	2	CESC;READ	ENSG00000177189
RPS6KA5	AGRN;LRP1	2	HNSC;READ	ENSG00000100784
SAFB	CALM1;KCNQ5	2	KIRP;PRAD	ENSG00000160633
SAFB	CALM2;KCNQ5	2	KIRP;PRAD	ENSG00000160633
SAFB	CALM3;KCNQ5	2	KIRP;PRAD	ENSG00000160633
SATB2	CCL7;CCR10	2	LUAD;UCEC	ENSG00000119042
SETD1A	CCL11;CCR5	2	COAD;UCEC	ENSG00000099381
SETD1A	CXCL3;MTNR1A	2	COAD;STAD	ENSG00000099381
SETD1A	KNG1;GP1BA	2	PAAD;UCEC	ENSG00000099381
SETD2	CCL11;ACKR2	2	MESO;UCEC	ENSG00000181555
SETD2	LGALS3BP;ITGB1	2	KIRP;UCEC	ENSG00000181555
SETD2	LGALS3BP;VANGL1	2	KIRP;UCEC	ENSG00000181555
SETD2	SEMA4G;PLXNB2	2	GBM;MESO	ENSG00000181555
SETD2	SYTL3;NRXN1	2	ACC;GBM	ENSG00000181555
SETD5	CCL11;CCR5	2	COAD;UCEC	ENSG00000168137
SETD5	NMU;ADRA2A	2	PRAD;THCA	ENSG00000168137
SETD5	ULBP2;KLRK1	2	COAD;READ	ENSG00000168137
SETD7	CCL11;CCR5	2	COAD;UCEC	ENSG00000145391
SETDB2	COL2A1;ITGA2B	2	READ;SKCM	ENSG00000136169
SF3B1	CXCL11;ADRA2A	2	ACC;READ	ENSG00000115524
SF3B1	CXCL11;GRM7	2	ACC;READ	ENSG00000115524
SF3B1	FGF1;CD44	2	ACC;GBM	ENSG00000115524
SF3B1	HGF;CD44	2	ACC;THYM	ENSG00000115524
SF3B1	MADCAM1;CD44	2	ACC;THYM	ENSG00000115524
SF3B1	MICB;KLRK1	2	ACC;GBM	ENSG00000115524
SF3B1	PSAP;GPR37	2	GBM;THYM	ENSG00000115524
SF3B1	SERPING1;SELE	2	ACC;THYM	ENSG00000115524
SF3B1	TGFB1;ITGB3	2	ACC;GBM	ENSG00000115524
SF3B1	THBS1;ITGB3	2	ACC;THYM	ENSG00000115524
SHPRH	CCL11;CCR5	2	COAD;UCEC	ENSG00000146414
SHPRH	CCL7;CCR2	2	COAD;UCEC	ENSG00000146414
SHPRH	CD274;CD80	2	COAD;READ	ENSG00000146414
SHPRH	CD274;PDCD1	2	COAD;UCEC	ENSG00000146414
SHPRH	LHB;GPR84	2	COAD;READ	ENSG00000146414
SHPRH	PMCH;MCHR1	2	COAD;READ	ENSG00000146414
SHPRH	TNFSF13B;TNFRSF13B	2	COAD;UCEC	ENSG00000146414
SIN3A	LEFTY1;ACVR1B	2	COAD;STAD	ENSG00000169375
SIN3A	NRG3;ERBB4	2	GBM;LUSC	ENSG00000169375
SIN3B	HLA-G;KLRD1	2	PRAD;UCEC	ENSG00000127511
SIRT1	BCAN;NRCAM	2	LUAD;READ	ENSG00000096717
SIRT1	CCL11;CCR5	2	COAD;UCEC	ENSG00000096717
SIRT1	IL16;KCNJ10	2	COAD;LUAD	ENSG00000096717
SMARCA1	CXCL9;CXCR3	2	PAAD;UCEC	ENSG00000102038
SMARCA2	CALCB;VIPR1	2	COAD;READ	ENSG00000080503
SMARCA4	CCL11;CCR2	2	THYM;UCEC	ENSG00000127616
SMARCA4	CCL11;CXCR3	2	THYM;UCEC	ENSG00000127616
SMARCA4	CD274;PDCD1	2	OV;READ	ENSG00000127616
SMARCA4	LGALS3BP;VANGL1	2	LUAD;UCEC	ENSG00000127616
SMARCA4	NPW;GRM7	2	LUAD;THYM	ENSG00000127616
SMARCA4	SHH;CDON	2	READ;UCS	ENSG00000127616
SMARCA4	SHH;GAS1	2	READ;UCS	ENSG00000127616
SMARCA4	ULBP2;KLRK1	2	READ;THYM	ENSG00000127616
SMARCAD1	TNFSF13B;TNFRSF13B	2	COAD;UCEC	ENSG00000163104
SMARCAL1	CCL7;CCR2	2	COAD;UCEC	ENSG00000138375
SMARCB1	HLA-G;KIR2DL4	2	BRCA;COAD	ENSG00000099956
SMARCC1	HLA-B;KIR2DL3	2	BRCA;STAD	ENSG00000173473
SMARCC1	HLA-C;KIR2DL3	2	BRCA;STAD	ENSG00000173473
SMARCD3	FGF5;FGFR2	2	BRCA;COAD	ENSG00000082014
SMC1A	BTLA;CD247	2	ACC;UCEC	ENSG00000072501
SMC1A	CCL11;CCR5	2	COAD;UCEC	ENSG00000072501
SMC1A	CCL7;CCR10	2	OV;UCEC	ENSG00000072501
SMC1A	CXCL13;HTR2A	2	CESC;UCEC	ENSG00000072501
SMCHD1	ADM2;VIPR1	2	COAD;READ	ENSG00000101596
SMCHD1	CCL11;CCR5	2	COAD;UCEC	ENSG00000101596
SMCHD1	CCL13;ACKR4	2	COAD;UCEC	ENSG00000101596
SMCHD1	CCL7;ACKR4	2	COAD;UCEC	ENSG00000101596
SMCHD1	CCL7;CCR2	2	COAD;UCEC	ENSG00000101596
SMCHD1	FGF5;FGFR2	2	COAD;SKCM	ENSG00000101596
SMYD1	CCL26;CCR2	2	COAD;UCEC	ENSG00000115593
SMYD1	TGFB3;ITGB6	2	BRCA;UCEC	ENSG00000115593
SMYD4	CD274;PDCD1	2	COAD;UCEC	ENSG00000186532
SP1	CCL11;CCR5	2	COAD;UCEC	ENSG00000185591
SP100	COL1A1;DDR2	2	LAML;LGG	ENSG00000067066
SP140	CXCL13;HTR2A	2	CESC;UCEC	ENSG00000079263
SPEN	ADM2;VIPR1	2	COAD;READ	ENSG00000065526
SPEN	CCL11;ACKR4	2	COAD;UCEC	ENSG00000065526
SPEN	CCL11;CCR5	2	COAD;UCEC	ENSG00000065526
SPEN	CCL14;CCR5	2	COAD;PRAD	ENSG00000065526
SPEN	CCL26;CCR2	2	COAD;UCEC	ENSG00000065526
SPEN	CCL7;ACKR4	2	COAD;UCEC	ENSG00000065526
SPEN	CD274;CD80	2	COAD;READ	ENSG00000065526
SPEN	CD274;PDCD1	2	COAD;UCEC	ENSG00000065526
SPEN	HLA-A;KIR3DL2	2	STAD;UCEC	ENSG00000065526
SRCAP	BTLA;CD247	2	COAD;UCEC	ENSG00000080603
SRCAP	CXCL13;HTR2A	2	CESC;UCEC	ENSG00000080603
SRCAP	TNFSF9;TNFRSF9	2	STAD;UCEC	ENSG00000080603
SSRP1	CCL11;CCR5	2	COAD;UCEC	ENSG00000149136
SSRP1	TNFSF9;TNFRSF9	2	BRCA;STAD	ENSG00000149136
SSRP1	WNT5A;ROR2	2	PRAD;UCEC	ENSG00000149136
SUPT16H	CCL11;CCR5	2	COAD;UCEC	ENSG00000092201
SUPT16H	CCL26;CCR2	2	COAD;UCEC	ENSG00000092201
SUPT6H	CCL19;CCR10	2	OV;UCEC	ENSG00000109111
SYNCRIP	LRPAP1;LRP1	2	LUSC;READ	ENSG00000135316
TADA2A	CCL11;CCR5	2	COAD;UCEC	ENSG00000108264
TAF1	BTLA;CD247	2	COAD;UCEC	ENSG00000147133
TAF1	CCL11;ACKR4	2	COAD;UCEC	ENSG00000147133
TAF1	CCL11;CCR5	2	COAD;UCEC	ENSG00000147133
TAF1	CCL26;CCR2	2	COAD;UCEC	ENSG00000147133
TAF1	CCL7;ACKR4	2	COAD;UCEC	ENSG00000147133
TAF1	CCL7;CCR2	2	COAD;UCEC	ENSG00000147133
TAF1	IL12A;IL12RB2	2	COAD;ESCA	ENSG00000147133
TAF1	IL16;CCR5	2	COAD;ESCA	ENSG00000147133
TAF1	TNFSF13B;TNFRSF13B	2	COAD;UCEC	ENSG00000147133
TAF5	CCL11;CCR5	2	COAD;UCEC	ENSG00000148835
TAF5	CCL7;CCR2	2	COAD;UCEC	ENSG00000148835
TAF8	CCL26;CCR2	2	COAD;UCEC	ENSG00000137413
TET1	CCL7;CCR2	2	COAD;UCEC	ENSG00000138336
TET1	CNTF;IL6R	2	GBM;READ	ENSG00000138336
TET1	F2;GP1BA	2	COAD;UCEC	ENSG00000138336
TET1	SHANK1;ADGRB2	2	COAD;TGCT	ENSG00000138336
TET2	CCL26;CCR2	2	LGG;UCEC	ENSG00000168769
TET2	CD14;TLR4	2	CESC;LGG	ENSG00000168769
TET2	CNTF;LIFR	2	LGG;READ	ENSG00000168769
TET2	COL6A2;ITGA1	2	COAD;LGG	ENSG00000168769
TET2	SEMA3F;NRP1	2	COAD;LGG	ENSG00000168769
TET3	CALR;HLA-F	2	CESC;COAD	ENSG00000187605
TET3	CCL11;CCR5	2	COAD;UCEC	ENSG00000187605
TET3	CCL26;CCR2	2	COAD;UCEC	ENSG00000187605
TET3	HLA-B;KLRD1	2	BRCA;COAD	ENSG00000187605
TET3	HLA-E;KLRC1	2	COAD;UCEC	ENSG00000187605
TET3	HLA-E;KLRD1	2	BRCA;UCEC	ENSG00000187605
TET3	IL17C;IL17RE	2	BRCA;COAD	ENSG00000187605
TET3	RAET1E;KLRK1	2	COAD;PRAD	ENSG00000187605
TEX10	CCL7;CCR2	2	COAD;UCEC	ENSG00000136891
TEX10	F2;GP1BA	2	COAD;UCEC	ENSG00000136891
TLE4	CCL7;ACKR4	2	COAD;UCEC	ENSG00000106829
TLE4	CCL7;CCR2	2	COAD;UCEC	ENSG00000106829
TLK2	HLA-B;KIR2DL3	2	PAAD;STAD	ENSG00000146872
TOP2B	CCL11;CCR5	2	COAD;UCEC	ENSG00000077097
TOP2B	FGF7;NRP1	2	BLCA;READ	ENSG00000077097
TP53	ADAM9;ITGA3	2	BRCA;KIRP	ENSG00000141510
TP53	ADM;CALCR	2	BRCA;THYM	ENSG00000141510
TP53	ADM;GPR20	2	BRCA;UCEC	ENSG00000141510
TP53	ADM;TSHR	2	BRCA;GBM	ENSG00000141510
TP53	APOA1;LRP2	2	STAD;UCEC	ENSG00000141510
TP53	APOB;LRP8	2	BRCA;UCEC	ENSG00000141510
TP53	ARF1;PLD2	2	THCA;UCEC	ENSG00000141510
TP53	ARTN;GFRA2	2	GBM;LGG	ENSG00000141510
TP53	BMP2;ACVR1	2	BRCA;GBM	ENSG00000141510
TP53	BMP2;ACVR2B	2	BRCA;GBM	ENSG00000141510
TP53	BMP3;BMPR2	2	BRCA;UCEC	ENSG00000141510
TP53	BMP6;BMPR1B	2	BRCA;PRAD	ENSG00000141510
TP53	BMP7;ACVR2B	2	GBM;THYM	ENSG00000141510
TP53	BTC;EGFR	2	BRCA;LUAD	ENSG00000141510
TP53	CALCA;GPR84	2	LIHC;UCEC	ENSG00000141510
TP53	CALCB;ADRB3	2	PRAD;UCEC	ENSG00000141510
TP53	CALCB;VIPR1	2	BRCA;PRAD	ENSG00000141510
TP53	CALM1;MYLK2	2	LAML;LUAD	ENSG00000141510
TP53	CALR;ITGA3	2	BRCA;KIRP	ENSG00000141510
TP53	CALR;TSHR	2	BRCA;UCEC	ENSG00000141510
TP53	CCL25;ACKR2	2	BRCA;LUAD	ENSG00000141510
TP53	CCL26;CCR3	2	KICH;LIHC	ENSG00000141510
TP53	CCL5;SDC1	2	LAML;THYM	ENSG00000141510
TP53	CCL7;CCR2	2	BRCA;UCEC	ENSG00000141510
TP53	CCL7;CCR5	2	BLCA;BRCA	ENSG00000141510
TP53	CCL8;ACKR4	2	BRCA;LIHC	ENSG00000141510
TP53	CCL8;CCR2	2	BRCA;UCEC	ENSG00000141510
TP53	CD14;RIPK1	2	BRCA;MESO	ENSG00000141510
TP53	CELA3B;CHRM3	2	BRCA;LIHC	ENSG00000141510
TP53	CGA;TSHR	2	GBM;UCEC	ENSG00000141510
TP53	COL4A3;ITGA3	2	BRCA;KIRP	ENSG00000141510
TP53	COL4A4;CD47	2	BRCA;UCEC	ENSG00000141510
TP53	COL4A4;ITGAV	2	BRCA;UCEC	ENSG00000141510
TP53	COL4A4;ITGB1	2	BRCA;UCEC	ENSG00000141510
TP53	COL4A4;ITGB3	2	BRCA;UCEC	ENSG00000141510
TP53	COL9A3;ITGB1	2	BRCA;UCEC	ENSG00000141510
TP53	CXCL5;GRM7	2	BRCA;LIHC	ENSG00000141510
TP53	DLL3;NOTCH1	2	BRCA;STAD	ENSG00000141510
TP53	DLL3;NOTCH3	2	BRCA;UCEC	ENSG00000141510
TP53	EBI3;IL27RA	2	BRCA;UCEC	ENSG00000141510
TP53	EFNA2;EPHA7	2	ACC;GBM	ENSG00000141510
TP53	EFNA2;EPHA8	2	ACC;PRAD	ENSG00000141510
TP53	EFNA3;EPHA7	2	BRCA;PRAD	ENSG00000141510
TP53	EFNA5;EPHB6	2	BRCA;LIHC	ENSG00000141510
TP53	EFNB1;EPHB3	2	KICH;LIHC	ENSG00000141510
TP53	EFNB2;EPHB1	2	BRCA;UCEC	ENSG00000141510
TP53	EFNB2;EPHB6	2	BRCA;THCA	ENSG00000141510
TP53	EGF;EGFR	2	LUAD;SARC	ENSG00000141510
TP53	EGF;ERBB2	2	BRCA;UCEC	ENSG00000141510
TP53	EGF;LRP2	2	LIHC;UCEC	ENSG00000141510
TP53	EREG;ERBB2	2	BRCA;UCEC	ENSG00000141510
TP53	FABP5;RXRA	2	BRCA;LIHC	ENSG00000141510
TP53	FGF11;FGFR4	2	BRCA;KIRC	ENSG00000141510
TP53	FGF12;FGFR3	2	KIRC;UCEC	ENSG00000141510
TP53	FGF13;EGFR	2	BRCA;COAD	ENSG00000141510
TP53	FGF17;FGFR3	2	GBM;KIRC	ENSG00000141510
TP53	FGF2;SDC1	2	KIRP;LAML	ENSG00000141510
TP53	FGF22;FGFR2	2	DLBC;PRAD	ENSG00000141510
TP53	FGF9;FGFR3	2	GBM;KIRC	ENSG00000141510
TP53	FGF9;FGFR4	2	BRCA;GBM	ENSG00000141510
TP53	GAL;GRM7	2	BRCA;THYM	ENSG00000141510
TP53	GDF1;ACVR1B	2	BRCA;LUAD	ENSG00000141510
TP53	GDF1;SMAD3	2	LUAD;UCEC	ENSG00000141510
TP53	GDF5;BMPR1B	2	BLCA;BRCA	ENSG00000141510
TP53	GDNF;GFRA3	2	BRCA;GBM	ENSG00000141510
TP53	GNAI2;ADRA2B	2	BRCA;KIRC	ENSG00000141510
TP53	GNAI2;EGFR	2	BRCA;KIRC	ENSG00000141510
TP53	GNAI2;TSHR	2	BRCA;UCEC	ENSG00000141510
TP53	GNAS;GLP1R	2	BRCA;UCEC	ENSG00000141510
TP53	GNAS;HTR6	2	BRCA;UCEC	ENSG00000141510
TP53	GNAS;TSHR	2	LIHC;UCEC	ENSG00000141510
TP53	IAPP;GPR84	2	BLCA;BRCA	ENSG00000141510
TP53	ICAM1;IL2RA	2	BLCA;BRCA	ENSG00000141510
TP53	ICAM5;ITGAL	2	KIRC;LIHC	ENSG00000141510
TP53	IGF1;INSR	2	KIRC;LAML	ENSG00000141510
TP53	IL12A;IL12RB1	2	BRCA;LIHC	ENSG00000141510
TP53	IL12A;IL12RB2	2	BRCA;UCEC	ENSG00000141510
TP53	IL12B;IL12RB2	2	BRCA;UCEC	ENSG00000141510
TP53	IL1RN;IL1RL2	2	KIRP;THYM	ENSG00000141510
TP53	INHBA;ACVR2B	2	GBM;LAML	ENSG00000141510
TP53	INSL3;TSHR	2	BRCA;UCEC	ENSG00000141510
TP53	L1CAM;CNTN1	2	BRCA;LUAD	ENSG00000141510
TP53	L1CAM;EPHB2	2	BRCA;LUAD	ENSG00000141510
TP53	L1CAM;ITGA5	2	BRCA;LUAD	ENSG00000141510
TP53	LAMA1;ITGA3	2	BRCA;KIRP	ENSG00000141510
TP53	LAMA1;TMPRSS6	2	GBM;UCEC	ENSG00000141510
TP53	LAMA4;ITGA6	2	BRCA;LIHC	ENSG00000141510
TP53	LAMB2;ITGA3	2	BRCA;KIRP	ENSG00000141510
TP53	LAMB3;ITGA3	2	BRCA;KIRP	ENSG00000141510
TP53	LAMC1;ITGA3	2	KIRP;UCEC	ENSG00000141510
TP53	LRPAP1;LRP8	2	BRCA;LIHC	ENSG00000141510
TP53	MDK;SDC1	2	KIRP;LAML	ENSG00000141510
TP53	MFAP2;NOTCH1	2	BRCA;LIHC	ENSG00000141510
TP53	MIA;CDH19	2	BRCA;LIHC	ENSG00000141510
TP53	MIA;CDH7	2	LGG;LIHC	ENSG00000141510
TP53	MMP7;CD151	2	BRCA;KIRP	ENSG00000141510
TP53	NCAN;CDH2	2	BRCA;SKCM	ENSG00000141510
TP53	NMU;ADRA2A	2	BRCA;LAML	ENSG00000141510
TP53	NMU;GRM7	2	ACC;BRCA	ENSG00000141510
TP53	NODAL;ACVR2B	2	BRCA;GBM	ENSG00000141510
TP53	NPB;NPBWR1	2	BLCA;LUAD	ENSG00000141510
TP53	NRG2;ERBB3	2	BRCA;KIRC	ENSG00000141510
TP53	NRG3;ERBB2	2	BRCA;UCEC	ENSG00000141510
TP53	NRG4;EGFR	2	BRCA;LUAD	ENSG00000141510
TP53	NRG4;ERBB2	2	BRCA;UCEC	ENSG00000141510
TP53	NRTN;GFRA2	2	BRCA;LGG	ENSG00000141510
TP53	NRTN;GFRA3	2	BRCA;GBM	ENSG00000141510
TP53	NRTN;RET	2	BRCA;LGG	ENSG00000141510
TP53	NTF3;NGFR	2	ESCA;UCEC	ENSG00000141510
TP53	NTN3;CDON	2	GBM;UCEC	ENSG00000141510
TP53	PDCD1LG2;PDCD2	2	BRCA;LIHC	ENSG00000141510
TP53	PLAU;PLAUR	2	BRCA;KIRC	ENSG00000141510
TP53	PLAU;VLDLR	2	KIRC;THYM	ENSG00000141510
TP53	POMC;GPR84	2	BLCA;BRCA	ENSG00000141510
TP53	POMC;OPRK1	2	BLCA;BRCA	ENSG00000141510
TP53	PSAP;GPR37	2	LIHC;PRAD	ENSG00000141510
TP53	PTHLH;GPR84	2	KICH;LIHC	ENSG00000141510
TP53	PTHLH;PRLHR	2	KICH;THYM	ENSG00000141510
TP53	PTHLH;PTH2R	2	KIRC;STAD	ENSG00000141510
TP53	PYY;NPY1R	2	GBM;KIRC	ENSG00000141510
TP53	QRFP;QRFPR	2	BRCA;GBM	ENSG00000141510
TP53	RLN2;TSHR	2	GBM;UCEC	ENSG00000141510
TP53	RSPO3;LGR5	2	GBM;UCEC	ENSG00000141510
TP53	SEMA3C;NRP2	2	BRCA;LAML	ENSG00000141510
TP53	SHH;SMO	2	CHOL;KIRC	ENSG00000141510
TP53	SLIT2;SDC1	2	GBM;LAML	ENSG00000141510
TP53	SPINK1;EGFR	2	BRCA;LUAD	ENSG00000141510
TP53	TAC4;TACR1	2	BRCA;LIHC	ENSG00000141510
TP53	TDGF1;SMAD3	2	BRCA;CESC	ENSG00000141510
TP53	TFPI;SDC4	2	BRCA;PRAD	ENSG00000141510
TP53	THBS1;SDC4	2	BRCA;SKCM	ENSG00000141510
TP53	THPO;MPL	2	LIHC;UCEC	ENSG00000141510
TP53	TNC;PTPRZ1	2	ACC;BRCA	ENSG00000141510
TP53	TNF;RIPK1	2	BRCA;UCEC	ENSG00000141510
TP53	TNF;TRADD	2	BLCA;UCEC	ENSG00000141510
TP53	TNF;TRAF2	2	BRCA;UCEC	ENSG00000141510
TP53	TNFSF10;TNFRSF10B	2	THYM;UCEC	ENSG00000141510
TP53	TNFSF12;TNFRSF25	2	BRCA;THCA	ENSG00000141510
TP53	TNFSF12;TNFRSF8	2	BRCA;LGG	ENSG00000141510
TP53	UBA52;EGFR	2	BRCA;UCEC	ENSG00000141510
TP53	UBA52;NOTCH1	2	BRCA;UCEC	ENSG00000141510
TP53	VEGFC;ITGA9	2	BRCA;GBM	ENSG00000141510
TP53	WNT11;FZD7	2	GBM;LIHC	ENSG00000141510
TP53	WNT3A;LRP1	2	THCA;THYM	ENSG00000141510
TP53	ZG16B;TLR6	2	BRCA;LIHC	ENSG00000141510
TP53BP1	CCL13;ACKR4	2	READ;UCEC	ENSG00000067369
TP53BP1	CCL13;CCR5	2	SKCM;UCEC	ENSG00000067369
TP53BP1	CCL7;ACKR4	2	COAD;UCEC	ENSG00000067369
TP53BP1	CCL7;CXCR3	2	READ;UCEC	ENSG00000067369
TP53BP1	HLA-G;KLRD1	2	PRAD;UCEC	ENSG00000067369
TP53BP1	LRPAP1;LRP1	2	PRAD;READ	ENSG00000067369
TP53BP1	TGFB1;CD109	2	COAD;READ	ENSG00000067369
TRRAP	CCL11;CCR5	2	COAD;UCEC	ENSG00000196367
TRRAP	CCL13;CXCR3	2	KICH;UCEC	ENSG00000196367
TRRAP	CCL7;ACKR4	2	COAD;UCEC	ENSG00000196367
TRRAP	CORT;ADRA2A	2	READ;UCEC	ENSG00000196367
TRRAP	CORT;MTNR1A	2	COAD;READ	ENSG00000196367
TRRAP	CXCL13;CCR10	2	KICH;UCEC	ENSG00000196367
TRRAP	CXCL13;CXCR5	2	KICH;UCEC	ENSG00000196367
TRRAP	CXCL13;HTR2A	2	KICH;UCEC	ENSG00000196367
TRRAP	CXCL9;CXCR3	2	KICH;UCEC	ENSG00000196367
TRRAP	IFNG;IFNGR1	2	COAD;UCEC	ENSG00000196367
TRRAP	LHB;VIPR1	2	READ;UCEC	ENSG00000196367
TRRAP	ULBP2;KLRK1	2	COAD;READ	ENSG00000196367
TTF2	FGF7;NRP1	2	COAD;READ	ENSG00000116830
TTK	FASLG;TNFRSF6B	2	COAD;PRAD	ENSG00000112742
TTK	IFNG;IFNGR2	2	COAD;PRAD	ENSG00000112742
TTK	LEFTY1;ACVR2B	2	ESCA;STAD	ENSG00000112742
TTK	ULBP2;KLRK1	2	COAD;READ	ENSG00000112742
UBE2A	CCL11;CCR5	2	COAD;UCEC	ENSG00000077721
UBE2A	IL12B;IL12RB1	2	COAD;SKCM	ENSG00000077721
UBR2	HGF;MET	2	GBM;UCEC	ENSG00000024048
UBR5	CCL11;CCR5	2	COAD;UCEC	ENSG00000104517
UBR5	CCL26;CCR2	2	COAD;UCEC	ENSG00000104517
UBR5	CCL8;CCR3	2	CESC;KICH	ENSG00000104517
UBR5	SLIT1;SDC1	2	LAML;SARC	ENSG00000104517
UHRF2	CCL7;ACKR4	2	COAD;UCEC	ENSG00000147854
UIMC1	CCL28;ADRA2A	2	READ;STAD	ENSG00000087206
USP36	CCL7;ACKR1	2	COAD;OV	ENSG00000055483
USP36	CCL7;CCR2	2	COAD;UCEC	ENSG00000055483
WAC	LGALS3BP;ITGB1	2	KIRP;UCEC	ENSG00000095787
WHSC1L1	CCL11;CCR5	2	COAD;UCEC	ENSG00000147548
WHSC1L1	LHB;VIPR1	2	COAD;UCEC	ENSG00000147548
ZBTB38	CCL26;CCR2	2	COAD;UCEC	ENSG00000177311
ZBTB38	HLA-B;KIR2DL3	2	PAAD;STAD	ENSG00000177311
ZBTB38	HLA-C;KIR2DL3	2	PAAD;STAD	ENSG00000177311
ZMYM1	FGF22;FGFR2	2	ESCA;LIHC	ENSG00000197056
ZMYM3	NMU;NMUR2	2	GBM;PRAD	ENSG00000147130
ZMYM4	CCL26;CCR2	2	COAD;UCEC	ENSG00000146463
ZMYM5	CCL7;CXCR3	2	READ;UCEC	ENSG00000132950
ZMYM6	CCL7;CCR2	2	COAD;UCEC	ENSG00000163867
ZMYND8	CCL11;CXCR3	2	KIRC;UCEC	ENSG00000101040
ZNF217	CCL11;CCR5	2	COAD;UCEC	ENSG00000171940
ZNF217	CCL19;CCR10	2	HNSC;UCEC	ENSG00000171940
ZNF217	CCL7;CCR10	2	OV;UCEC	ENSG00000171940
ZNF217	HDC;HRH2	2	DLBC;TGCT	ENSG00000171940
ZNF532	ADCYAP1;GPR84	2	COAD;LIHC	ENSG00000074657
ZNF532	CCL7;CCR2	2	COAD;UCEC	ENSG00000074657
ZNF592	CCL11;CCR5	2	COAD;UCEC	ENSG00000166716
ZNF592	CYR61;CAV1	2	ACC;COAD	ENSG00000166716
ZNF711	CCL11;CCR2	2	COAD;UCEC	ENSG00000147180
ZNF711	CCL11;CCR5	2	COAD;UCEC	ENSG00000147180
ZNF711	CCL7;CCR2	2	COAD;UCEC	ENSG00000147180
A1CF	ADAM23;ITGB3	1	COAD	ENSG00000148584
A1CF	ADM;ADCYAP1R1	1	SARC	ENSG00000148584
A1CF	ADM;GPR182	1	SARC	ENSG00000148584
A1CF	ADM;TSHR	1	SARC	ENSG00000148584
A1CF	APOB;LSR	1	HNSC	ENSG00000148584
A1CF	ASIP;MC1R	1	SARC	ENSG00000148584
A1CF	CCL11;ACKR1	1	LIHC	ENSG00000148584
A1CF	CCL11;ACKR4	1	UCEC	ENSG00000148584
A1CF	CCL5;GPR75	1	UCEC	ENSG00000148584
A1CF	CCL7;ACKR4	1	UCEC	ENSG00000148584
A1CF	CCL7;CCR10	1	UCEC	ENSG00000148584
A1CF	COL3A1;ITGA2	1	LGG	ENSG00000148584
A1CF	COL4A6;ITGA2	1	LGG	ENSG00000148584
A1CF	CXCL13;CCR10	1	UCEC	ENSG00000148584
A1CF	DKK1;KREMEN2	1	SKCM	ENSG00000148584
A1CF	EFNA5;EPHB6	1	COAD	ENSG00000148584
A1CF	F2;GP1BA	1	UCEC	ENSG00000148584
A1CF	FASLG;TNFRSF1A	1	HNSC	ENSG00000148584
A1CF	FGF5;FGFR4	1	SKCM	ENSG00000148584
A1CF	FGF7;FGFR4	1	SKCM	ENSG00000148584
A1CF	GDF1;ACVR1B	1	COAD	ENSG00000148584
A1CF	HMGB1;THBD	1	HNSC	ENSG00000148584
A1CF	HSP90AA1;EGFR	1	UCEC	ENSG00000148584
A1CF	HSPG2;PTPRS	1	UCEC	ENSG00000148584
A1CF	IL11;IL11RA	1	SKCM	ENSG00000148584
A1CF	LGALS3BP;ITGB1	1	UCEC	ENSG00000148584
A1CF	LGALS3BP;VANGL1	1	UCEC	ENSG00000148584
A1CF	NTN1;ADORA2B	1	SKCM	ENSG00000148584
A1CF	OLAH;MOG	1	COAD	ENSG00000148584
A1CF	POMC;MC1R	1	SARC	ENSG00000148584
A1CF	PROC;THBD	1	HNSC	ENSG00000148584
A1CF	TF;ADRB2	1	COAD	ENSG00000148584
A1CF	TGS1;RXRA	1	HNSC	ENSG00000148584
A1CF	WNT5A;ROR2	1	UCEC	ENSG00000148584
ACTB	CCL11;CCR2	1	UCEC	ENSG00000075624
ACTB	CCL11;CCR5	1	UCEC	ENSG00000075624
ACTB	CCL11;CXCR3	1	UCEC	ENSG00000075624
ACTB	CCL13;CCR2	1	UCEC	ENSG00000075624
ACTB	CCL26;CCR2	1	UCEC	ENSG00000075624
ACTB	CCL5;ACKR1	1	UCEC	ENSG00000075624
ACTB	CXCL9;CXCR3	1	UCEC	ENSG00000075624
ACTB	F2;GP1BA	1	UCEC	ENSG00000075624
ACTB	FASLG;FAS	1	UCEC	ENSG00000075624
ACTB	FASLG;TNFRSF1A	1	UCEC	ENSG00000075624
ACTB	HGF;MET	1	UCEC	ENSG00000075624
ACTB	HLA-A;KIR3DL2	1	UCEC	ENSG00000075624
ACTB	ICAM5;ITGAL	1	UCEC	ENSG00000075624
ACTB	KNG1;GP1BA	1	UCEC	ENSG00000075624
ACTB	MICA;KLRK1	1	UCEC	ENSG00000075624
ACTB	OMG;LINGO1	1	CESC	ENSG00000075624
ACTB	SEMA4D;CD72	1	UCEC	ENSG00000075624
ACTB	SEMA7A;PLXNC1	1	DLBC	ENSG00000075624
ACTB	TGFB3;ITGB3	1	UCEC	ENSG00000075624
ACTL6A	AGRN;LRP1	1	PRAD	ENSG00000136518
ACTL6A	AGT;ENPEP	1	COAD	ENSG00000136518
ACTL6A	AMH;ACVR1	1	LUAD	ENSG00000136518
ACTL6A	APOE;SORL1	1	PRAD	ENSG00000136518
ACTL6A	C1QB;LRP1	1	PRAD	ENSG00000136518
ACTL6A	CD14;TLR4	1	COAD	ENSG00000136518
ACTL6A	CD24;SELP	1	PRAD	ENSG00000136518
ACTL6A	CD24;SIGLEC10	1	PRAD	ENSG00000136518
ACTL6A	COL1A1;ITGA1	1	COAD	ENSG00000136518
ACTL6A	COL5A1;ITGA1	1	COAD	ENSG00000136518
ACTL6A	CXCL8;CXCR2	1	COAD	ENSG00000136518
ACTL6A	EDN2;KEL	1	BRCA	ENSG00000136518
ACTL6A	EFEMP1;EGFR	1	PRAD	ENSG00000136518
ACTL6A	EFEMP2;CATSPER1	1	PRAD	ENSG00000136518
ACTL6A	F2;GP1BA	1	UCEC	ENSG00000136518
ACTL6A	GAS6;MERTK	1	PRAD	ENSG00000136518
ACTL6A	GNAI2;ADORA1	1	COAD	ENSG00000136518
ACTL6A	GNAS;ADORA1	1	COAD	ENSG00000136518
ACTL6A	HLA-G;KIR2DL4	1	COAD	ENSG00000136518
ACTL6A	HSPA1A;TLR4	1	COAD	ENSG00000136518
ACTL6A	IHH;CDON	1	COAD	ENSG00000136518
ACTL6A	IHH;HHIP	1	COAD	ENSG00000136518
ACTL6A	IHH;PTCH1	1	COAD	ENSG00000136518
ACTL6A	IHH;PTCH2	1	COAD	ENSG00000136518
ACTL6A	IL10;SIRPG	1	COAD	ENSG00000136518
ACTL6A	INHBB;ACVR1C	1	UCEC	ENSG00000136518
ACTL6A	KNG1;GP1BA	1	UCEC	ENSG00000136518
ACTL6A	LGALS3BP;ITGB1	1	UCEC	ENSG00000136518
ACTL6A	LGALS3BP;VANGL1	1	UCEC	ENSG00000136518
ACTL6A	LTBP1;ITGB5	1	PRAD	ENSG00000136518
ACTL6A	MDK;SDC3	1	COAD	ENSG00000136518
ACTL6A	MMP1;ITGA2	1	PRAD	ENSG00000136518
ACTL6A	PAPLN;SIRPA	1	PRAD	ENSG00000136518
ACTL6A	PDCD1LG2;PDCD1	1	COAD	ENSG00000136518
ACTL6A	PMCH;MCHR1	1	COAD	ENSG00000136518
ACTL6A	SEMA4D;PLXNB1	1	COAD	ENSG00000136518
ACTL6A	TDGF1;ACVR1C	1	UCEC	ENSG00000136518
ACTL6A	TGFB1;ENG	1	PRAD	ENSG00000136518
ACTL6A	TGFB2;TGFBR1	1	PRAD	ENSG00000136518
ACTL6A	WNT1;FZD7	1	PRAD	ENSG00000136518
ACTL6B	ADAM2;ITGB7	1	PRAD	ENSG00000077080
ACTL6B	CCL11;ACKR4	1	UCEC	ENSG00000077080
ACTL6B	CCL11;CXCR3	1	UCEC	ENSG00000077080
ACTL6B	CCL26;CCR2	1	UCEC	ENSG00000077080
ACTL6B	CCL7;ACKR4	1	UCEC	ENSG00000077080
ACTL6B	CCL7;CCR2	1	UCEC	ENSG00000077080
ACTL6B	COL16A1;ITGB1	1	COAD	ENSG00000077080
ACTL6B	CXCL13;CCR10	1	UCEC	ENSG00000077080
ACTL6B	CXCL9;CXCR3	1	UCEC	ENSG00000077080
ACTL6B	EFNA4;EPHA3	1	UCEC	ENSG00000077080
ACTL6B	EFNA5;EPHA3	1	UCEC	ENSG00000077080
ACTL6B	F2;GP1BA	1	UCEC	ENSG00000077080
ACTL6B	INHBE;ACVR2A	1	UCEC	ENSG00000077080
ACTL6B	INHBE;ACVR2B	1	UCEC	ENSG00000077080
ACTL6B	KNG1;GP1BA	1	UCEC	ENSG00000077080
ACTL6B	MDK;PTPRZ1	1	BRCA	ENSG00000077080
ACTL6B	MICA;KLRK1	1	UCEC	ENSG00000077080
ACTL6B	PTN;PTPRS	1	COAD	ENSG00000077080
ACTL6B	PTN;SDC3	1	COAD	ENSG00000077080
ACTR3B	AGT;ADRA2A	1	READ	ENSG00000133627
ACTR3B	AGT;MAS1	1	READ	ENSG00000133627
ACTR3B	C1QA;CSPG4	1	UCEC	ENSG00000133627
ACTR3B	C4A;CR1	1	READ	ENSG00000133627
ACTR3B	CALR;ITGA2B	1	READ	ENSG00000133627
ACTR3B	CCL19;CCR10	1	UCEC	ENSG00000133627
ACTR3B	CCL26;CCR2	1	UCEC	ENSG00000133627
ACTR3B	CCL28;ADRA2A	1	READ	ENSG00000133627
ACTR3B	CDH1;EGFR	1	UCEC	ENSG00000133627
ACTR3B	COL1A2;ITGA2B	1	READ	ENSG00000133627
ACTR3B	COL2A1;ITGA2B	1	READ	ENSG00000133627
ACTR3B	CORT;ADRA2A	1	UCEC	ENSG00000133627
ACTR3B	CORT;SSTR1	1	READ	ENSG00000133627
ACTR3B	CXCL13;CCR10	1	UCEC	ENSG00000133627
ACTR3B	CXCL8;ADRA2A	1	READ	ENSG00000133627
ACTR3B	EFNA2;EPHA2	1	READ	ENSG00000133627
ACTR3B	EFNA3;EPHB6	1	READ	ENSG00000133627
ACTR3B	EFNB1;EPHB6	1	READ	ENSG00000133627
ACTR3B	EFNB2;EPHB6	1	READ	ENSG00000133627
ACTR3B	F2;GP1BA	1	UCEC	ENSG00000133627
ACTR3B	FGF10;FGFR1	1	READ	ENSG00000133627
ACTR3B	FGF17;FGFR1	1	READ	ENSG00000133627
ACTR3B	FGF17;FGFR2	1	READ	ENSG00000133627
ACTR3B	FGF17;FGFR3	1	READ	ENSG00000133627
ACTR3B	FN1;ITGA2B	1	READ	ENSG00000133627
ACTR3B	GUCA2A;GUCY2C	1	READ	ENSG00000133627
ACTR3B	HSP90AA1;EGFR	1	UCEC	ENSG00000133627
ACTR3B	ICAM4;ITGA2B	1	READ	ENSG00000133627
ACTR3B	INHA;ACVR1	1	READ	ENSG00000133627
ACTR3B	INHA;ACVR2B	1	READ	ENSG00000133627
ACTR3B	INHA;TGFBR3	1	READ	ENSG00000133627
ACTR3B	KITLG;EPOR	1	READ	ENSG00000133627
ACTR3B	LAMA1;ITGA3	1	UCEC	ENSG00000133627
ACTR3B	LAMC3;ITGA6	1	BLCA	ENSG00000133627
ACTR3B	LGALS3BP;ITGB1	1	UCEC	ENSG00000133627
ACTR3B	LHB;VIPR1	1	READ	ENSG00000133627
ACTR3B	NCAM1;FGFR1	1	READ	ENSG00000133627
ACTR3B	NTN4;UNC5A	1	READ	ENSG00000133627
ACTR3B	NTNG2;LRRC4	1	UCEC	ENSG00000133627
ACTR3B	PMCH;MCHR1	1	READ	ENSG00000133627
ACTR3B	PTN;PTPRS	1	READ	ENSG00000133627
ACTR3B	SEMA3D;NRP1	1	READ	ENSG00000133627
ACTR3B	SERPINA1;LRP1	1	READ	ENSG00000133627
ACTR3B	SHANK1;ADGRB2	1	READ	ENSG00000133627
ACTR3B	TGFB1;CD109	1	READ	ENSG00000133627
ACTR3B	TGFB3;ITGB6	1	UCEC	ENSG00000133627
ACTR3B	THBS1;ITGA2B	1	READ	ENSG00000133627
ACTR3B	TNFSF10;TNFRSF10D	1	READ	ENSG00000133627
ACTR3B	TPH1;HTR1B	1	READ	ENSG00000133627
ACTR3B	ULBP2;KLRK1	1	READ	ENSG00000133627
ACTR3B	VWF;GP1BA	1	UCEC	ENSG00000133627
ACTR3B	WNT2;FZD3	1	READ	ENSG00000133627
ACTR3B	WNT3;LRP6	1	READ	ENSG00000133627
ACTR5	CCL11;CXCR3	1	UCEC	ENSG00000101442
ACTR5	CCL19;ACKR4	1	UCEC	ENSG00000101442
ACTR5	CCL26;CCR2	1	UCEC	ENSG00000101442
ACTR5	CCL8;ACKR4	1	UCEC	ENSG00000101442
ACTR5	CDH1;EGFR	1	UCEC	ENSG00000101442
ACTR5	CELA3B;CHRM3	1	HNSC	ENSG00000101442
ACTR5	CXCL13;ACKR4	1	UCEC	ENSG00000101442
ACTR5	CXCL13;CCR10	1	UCEC	ENSG00000101442
ACTR5	CXCL13;HTR2A	1	UCEC	ENSG00000101442
ACTR5	HSPG2;PTPRS	1	UCEC	ENSG00000101442
ACTR5	LGALS3BP;ITGB1	1	UCEC	ENSG00000101442
ACTR5	MMP12;PLAUR	1	KIRP	ENSG00000101442
ACTR5	NTF3;NTRK2	1	READ	ENSG00000101442
ACTR5	PCSK9;LDLR	1	SKCM	ENSG00000101442
ACTR5	PCSK9;VLDLR	1	SKCM	ENSG00000101442
ACTR5	PTHLH;PRLHR	1	HNSC	ENSG00000101442
ACTR6	CCL11;ACKR1	1	UCEC	ENSG00000075089
ACTR6	CCL11;CCR5	1	UCEC	ENSG00000075089
ACTR6	CCL11;CXCR3	1	UCEC	ENSG00000075089
ACTR6	CD274;PDCD1	1	KIRC	ENSG00000075089
ACTR6	COL11A1;ITGA2	1	UCEC	ENSG00000075089
ACTR6	EFNA4;EPHA7	1	UCEC	ENSG00000075089
ACTR6	HLA-A;KIR3DL2	1	UCEC	ENSG00000075089
ACTR6	IRAK4;TLR4	1	UCEC	ENSG00000075089
ACTR6	LGALS3BP;ITGB1	1	UCEC	ENSG00000075089
ACTR6	LGALS3BP;VANGL1	1	UCEC	ENSG00000075089
ACTR6	LTA;TNFRSF1B	1	KIRC	ENSG00000075089
ACTR6	NTNG2;LRRC4	1	UCEC	ENSG00000075089
ACTR6	RGMA;BMPR2	1	UCEC	ENSG00000075089
ACTR6	SFTPD;LY96	1	OV	ENSG00000075089
ACTR6	THBS1;TNFRSF11B	1	HNSC	ENSG00000075089
ACTR6	VWF;TNFRSF11B	1	HNSC	ENSG00000075089
ACTR8	AGRN;LRP1	1	READ	ENSG00000113812
ACTR8	AGRN;LRP2	1	READ	ENSG00000113812
ACTR8	ARPC5;LDLR	1	KIRC	ENSG00000113812
ACTR8	B2M;HLA-F	1	KIRC	ENSG00000113812
ACTR8	BCAN;NRCAM	1	READ	ENSG00000113812
ACTR8	BMP3;BMPR2	1	KIRC	ENSG00000113812
ACTR8	CALCB;VIPR1	1	READ	ENSG00000113812
ACTR8	CALR;LRP1	1	READ	ENSG00000113812
ACTR8	CCL11;CXCR3	1	UCEC	ENSG00000113812
ACTR8	CCL19;CCR10	1	UCEC	ENSG00000113812
ACTR8	CCL2;CCR10	1	UCEC	ENSG00000113812
ACTR8	CCL25;CCR10	1	UCEC	ENSG00000113812
ACTR8	CCL27;CCR10	1	UCEC	ENSG00000113812
ACTR8	CCL28;ADRA2A	1	READ	ENSG00000113812
ACTR8	CCL28;CCR10	1	UCEC	ENSG00000113812
ACTR8	CCL5;GRM7	1	BRCA	ENSG00000113812
ACTR8	CCL7;CCR10	1	UCEC	ENSG00000113812
ACTR8	CLCF1;IL6ST	1	KIRC	ENSG00000113812
ACTR8	CNTF;CNTFR	1	READ	ENSG00000113812
ACTR8	CNTF;IL6R	1	READ	ENSG00000113812
ACTR8	CNTF;IL6ST	1	READ	ENSG00000113812
ACTR8	CNTF;LIFR	1	READ	ENSG00000113812
ACTR8	CNTN2;NRCAM	1	READ	ENSG00000113812
ACTR8	CXCL13;CCR10	1	UCEC	ENSG00000113812
ACTR8	CXCL9;CXCR3	1	UCEC	ENSG00000113812
ACTR8	CXCL9;GRM7	1	BRCA	ENSG00000113812
ACTR8	FADD;FAS	1	KIRC	ENSG00000113812
ACTR8	FGF7;NRP1	1	READ	ENSG00000113812
ACTR8	GDF5;BMPR2	1	KIRC	ENSG00000113812
ACTR8	HLA-A;KIR3DL2	1	UCEC	ENSG00000113812
ACTR8	HSPA8;ADRB2	1	KIRC	ENSG00000113812
ACTR8	HSPG2;ITGB1	1	KIRC	ENSG00000113812
ACTR8	IL13;IL13RA1	1	KIRC	ENSG00000113812
ACTR8	IL16;GRIN2C	1	KIRC	ENSG00000113812
ACTR8	IL1A;IL1R2	1	COAD	ENSG00000113812
ACTR8	IL4;IL13RA1	1	KIRC	ENSG00000113812
ACTR8	KITLG;KIT	1	READ	ENSG00000113812
ACTR8	LAMB1;ITGB4	1	READ	ENSG00000113812
ACTR8	LAMC3;ITGB1	1	KIRC	ENSG00000113812
ACTR8	LHB;VIPR1	1	READ	ENSG00000113812
ACTR8	LRPAP1;LRP1	1	READ	ENSG00000113812
ACTR8	LRPAP1;VLDLR	1	READ	ENSG00000113812
ACTR8	NID1;ITGB1	1	KIRC	ENSG00000113812
ACTR8	NTF3;NTRK2	1	READ	ENSG00000113812
ACTR8	NUCB2;ERAP1	1	READ	ENSG00000113812
ACTR8	P4HB;GPR162	1	READ	ENSG00000113812
ACTR8	PROC;ITGB2	1	ESCA	ENSG00000113812
ACTR8	PSAP;CELSR1	1	KIRC	ENSG00000113812
ACTR8	PSAP;GPR37	1	KIRC	ENSG00000113812
ACTR8	PSAP;LRP1	1	KIRC	ENSG00000113812
ACTR8	PTDSS1;JMJD6	1	KIRC	ENSG00000113812
ACTR8	PTDSS1;SCARB1	1	KIRC	ENSG00000113812
ACTR8	PTHLH;VIPR1	1	READ	ENSG00000113812
ACTR8	SEMA3D;NRP1	1	READ	ENSG00000113812
ACTR8	VTN;ITGB6	1	READ	ENSG00000113812
ACTR8	WNT2;FZD3	1	READ	ENSG00000113812
ADNP	ADAM28;ITGA4	1	ACC	ENSG00000101126
ADNP	B2M;KIR2DL1	1	STAD	ENSG00000101126
ADNP	CALM2;GRM5	1	LAML	ENSG00000101126
ADNP	CCL11;CXCR3	1	UCEC	ENSG00000101126
ADNP	CCL13;CCR2	1	UCEC	ENSG00000101126
ADNP	CCL26;CCR2	1	UCEC	ENSG00000101126
ADNP	CCL28;ADRA2A	1	READ	ENSG00000101126
ADNP	CORT;SSTR1	1	ACC	ENSG00000101126
ADNP	CXCL11;ADRA2A	1	READ	ENSG00000101126
ADNP	CXCL13;ACKR4	1	UCEC	ENSG00000101126
ADNP	CXCL13;CCR10	1	UCEC	ENSG00000101126
ADNP	EFNB2;GRM5	1	LAML	ENSG00000101126
ADNP	F2;GP1BA	1	UCEC	ENSG00000101126
ADNP	F2;ITGA2B	1	BLCA	ENSG00000101126
ADNP	GPC3;IGF1R	1	LUSC	ENSG00000101126
ADNP	HLA-A;KIR2DL1	1	STAD	ENSG00000101126
ADNP	HLA-A;KIR3DL2	1	UCEC	ENSG00000101126
ADNP	HLA-E;KLRC2	1	UCEC	ENSG00000101126
ADNP	IGF2;IGF1R	1	LUSC	ENSG00000101126
ADNP	INHBB;ACVR2B	1	ACC	ENSG00000101126
ADNP	LEFTY1;ACVR1B	1	STAD	ENSG00000101126
ADNP	LEFTY1;ACVR2A	1	STAD	ENSG00000101126
ADNP	LEP;LEPR	1	ACC	ENSG00000101126
ADNP	LGALS3BP;ITGB1	1	UCEC	ENSG00000101126
ADNP	LGALS3BP;VANGL1	1	UCEC	ENSG00000101126
ADNP	NTN1;ADORA2B	1	ACC	ENSG00000101126
ADNP	NTN1;UNC5B	1	ACC	ENSG00000101126
ADNP	TNFSF13B;TNFRSF13B	1	UCEC	ENSG00000101126
ADNP	VTN;ITGA2B	1	BLCA	ENSG00000101126
AEBP2	C4A;CR1	1	COAD	ENSG00000139154
AEBP2	CCL11;CCR2	1	UCEC	ENSG00000139154
AEBP2	CCL11;CCR5	1	COAD	ENSG00000139154
AEBP2	CCL11;CXCR3	1	UCEC	ENSG00000139154
AEBP2	CCL14;CCR5	1	COAD	ENSG00000139154
AEBP2	CCL7;CCR1	1	COAD	ENSG00000139154
AEBP2	CCL7;CCR2	1	COAD	ENSG00000139154
AEBP2	CCL7;CCR5	1	COAD	ENSG00000139154
AEBP2	CCL7;CXCR3	1	COAD	ENSG00000139154
AEBP2	CD24;SIGLEC10	1	COAD	ENSG00000139154
AEBP2	CXCL12;MTNR1A	1	COAD	ENSG00000139154
AEBP2	EFNA3;EPHB1	1	BRCA	ENSG00000139154
AEBP2	EFNA4;EPHA3	1	UCEC	ENSG00000139154
AEBP2	EFNA5;EPHB1	1	CESC	ENSG00000139154
AEBP2	EFNB1;EPHB1	1	BRCA	ENSG00000139154
AEBP2	EFNB3;EPHB1	1	CESC	ENSG00000139154
AEBP2	FGF10;FGFR2	1	COAD	ENSG00000139154
AEBP2	FGF23;FGFR2	1	OV	ENSG00000139154
AEBP2	FGF5;FGFR2	1	COAD	ENSG00000139154
AEBP2	FGF7;FGFR2	1	COAD	ENSG00000139154
AEBP2	GAS6;AXL	1	COAD	ENSG00000139154
AEBP2	GAS6;MERTK	1	COAD	ENSG00000139154
AEBP2	HP;ITGAM	1	COAD	ENSG00000139154
AEBP2	INHBA;TGFBR3	1	COAD	ENSG00000139154
AEBP2	INSL3;VIPR1	1	COAD	ENSG00000139154
AEBP2	LGALS3BP;ITGB1	1	UCEC	ENSG00000139154
AEBP2	LGALS3BP;VANGL1	1	UCEC	ENSG00000139154
AEBP2	MDK;SDC3	1	COAD	ENSG00000139154
AEBP2	PDCD1LG2;PDCD1	1	COAD	ENSG00000139154
AEBP2	PLAT;ITGAM	1	COAD	ENSG00000139154
AEBP2	PMCH;MCHR1	1	COAD	ENSG00000139154
AEBP2	SERPINE1;ITGB5	1	LUSC	ENSG00000139154
AEBP2	SPTBN2;PTPRA	1	COAD	ENSG00000139154
AEBP2	THBS1;SCARB1	1	COAD	ENSG00000139154
AEBP2	TNFRSF14;TNFSF14	1	COAD	ENSG00000139154
AEBP2	TNFSF13B;TNFRSF13B	1	COAD	ENSG00000139154
AEBP2	WNT5A;ROR1	1	COAD	ENSG00000139154
AICDA	CALCB;VIPR1	1	COAD	ENSG00000111732
AICDA	CCL11;CCR2	1	UCEC	ENSG00000111732
AICDA	CCL13;CCR2	1	UCEC	ENSG00000111732
AICDA	CCL26;CCR2	1	UCEC	ENSG00000111732
AICDA	CCL7;CCR2	1	UCEC	ENSG00000111732
AICDA	DLK1;NOTCH2	1	LGG	ENSG00000111732
AICDA	F12;GP1BA	1	LGG	ENSG00000111732
AICDA	FIGF;KDR	1	HNSC	ENSG00000111732
AICDA	FIGF;NRP2	1	HNSC	ENSG00000111732
AICDA	GDF5;ROR2	1	KICH	ENSG00000111732
AICDA	GZMB;PGRMC1	1	LGG	ENSG00000111732
AICDA	HLA-B;CD3D	1	STAD	ENSG00000111732
AICDA	HLA-B;LILRB1	1	STAD	ENSG00000111732
AICDA	HLA-C;CD3D	1	STAD	ENSG00000111732
AICDA	HLA-C;CD3G	1	STAD	ENSG00000111732
AICDA	HLA-C;LILRB1	1	STAD	ENSG00000111732
AICDA	HLA-C;LILRB2	1	STAD	ENSG00000111732
AICDA	HSP90AA1;EGFR	1	UCEC	ENSG00000111732
AICDA	IL12B;IL12RB1	1	COAD	ENSG00000111732
AICDA	IL12B;IL23R	1	COAD	ENSG00000111732
AICDA	INSL3;VIPR1	1	COAD	ENSG00000111732
AICDA	NPW;ADRA2A	1	LUAD	ENSG00000111732
AICDA	NTNG2;LRRC4	1	UCEC	ENSG00000111732
AICDA	PMCH;MCHR1	1	COAD	ENSG00000111732
AICDA	RIMS1;CACNA1C	1	KICH	ENSG00000111732
AICDA	RIMS1;SLC17A7	1	KICH	ENSG00000111732
AICDA	RIMS1;SLC18A2	1	KICH	ENSG00000111732
AICDA	SEMA4D;CD72	1	UCEC	ENSG00000111732
AICDA	TCTN1;TMEM67	1	STAD	ENSG00000111732
AICDA	VIP;VIPR1	1	COAD	ENSG00000111732
AICDA	WNT5A;ROR2	1	KICH	ENSG00000111732
AIRE	ADAM12;ITGA9	1	LGG	ENSG00000160224
AIRE	ADAM23;ITGB3	1	LGG	ENSG00000160224
AIRE	BTLA;TNFRSF14	1	COAD	ENSG00000160224
AIRE	CALCB;PTH1R	1	COAD	ENSG00000160224
AIRE	CALM1;ADCYAP1R1	1	LUSC	ENSG00000160224
AIRE	CALM1;FAS	1	LUSC	ENSG00000160224
AIRE	CALM1;GLP2R	1	LUSC	ENSG00000160224
AIRE	CALM1;GP6	1	LUSC	ENSG00000160224
AIRE	CALM1;GRM3	1	LUSC	ENSG00000160224
AIRE	CALM1;KCNQ1	1	LUSC	ENSG00000160224
AIRE	CALM1;KCNQ5	1	LUSC	ENSG00000160224
AIRE	CALM1;OPRM1	1	LUSC	ENSG00000160224
AIRE	CALM1;PDE1B	1	LUSC	ENSG00000160224
AIRE	CALM1;TRPC3	1	LUSC	ENSG00000160224
AIRE	CLCF1;LIFR	1	LGG	ENSG00000160224
AIRE	CNTF;LIFR	1	LGG	ENSG00000160224
AIRE	COL18A1;ITGB3	1	LGG	ENSG00000160224
AIRE	COL1A2;ITGB3	1	LGG	ENSG00000160224
AIRE	COL7A1;ITGA2	1	SKCM	ENSG00000160224
AIRE	CYR61;ITGA5	1	SKCM	ENSG00000160224
AIRE	EFNB2;GRM5	1	SKCM	ENSG00000160224
AIRE	F12;CD93	1	LGG	ENSG00000160224
AIRE	F12;GP1BA	1	LGG	ENSG00000160224
AIRE	GDNF;GFRA1	1	LGG	ENSG00000160224
AIRE	IL10;IL10RB	1	LGG	ENSG00000160224
AIRE	IL11;IL11RA	1	LGG	ENSG00000160224
AIRE	IL15;IL2RB	1	LGG	ENSG00000160224
AIRE	INHBA;SMAD3	1	LGG	ENSG00000160224
AIRE	LEFTY1;ACVR1B	1	COAD	ENSG00000160224
AIRE	LIF;IL6ST	1	LGG	ENSG00000160224
AIRE	LIF;LIFR	1	LGG	ENSG00000160224
AIRE	MATN1;PTPRD	1	LGG	ENSG00000160224
AIRE	MDK;TSPAN1	1	LGG	ENSG00000160224
AIRE	MMP7;CD44	1	LGG	ENSG00000160224
AIRE	MMP7;ERBB4	1	LGG	ENSG00000160224
AIRE	OSM;LIFR	1	LGG	ENSG00000160224
AIRE	PLAU;ITGAM	1	SKCM	ENSG00000160224
AIRE	PSEN1;NOTCH3	1	LUSC	ENSG00000160224
AIRE	PSEN1;NOTCH4	1	LUSC	ENSG00000160224
AIRE	SEMA3B;NRP1	1	SKCM	ENSG00000160224
AIRE	SERPINE1;LRP2	1	SKCM	ENSG00000160224
AIRE	THBS1;ITGB3	1	LGG	ENSG00000160224
AIRE	THBS2;ITGB3	1	LGG	ENSG00000160224
AIRE	VEGFA;ITGA9	1	LGG	ENSG00000160224
AIRE	VEGFC;ITGA9	1	LGG	ENSG00000160224
AIRE	VTN;ITGB3	1	LGG	ENSG00000160224
AIRE	WNT2;FZD5	1	LGG	ENSG00000160224
AIRE	WNT3;FZD5	1	LGG	ENSG00000160224
AIRE	WNT5A;ROR2	1	UCEC	ENSG00000160224
ALKBH1	B2M;KLRC1	1	COAD	ENSG00000100601
ALKBH1	B2M;LILRB2	1	CESC	ENSG00000100601
ALKBH1	C5;GRM7	1	COAD	ENSG00000100601
ALKBH1	CCL11;CCR5	1	COAD	ENSG00000100601
ALKBH1	CCL21;ACKR4	1	COAD	ENSG00000100601
ALKBH1	CCL7;CCR2	1	COAD	ENSG00000100601
ALKBH1	COL1A1;ITGA2	1	LGG	ENSG00000100601
ALKBH1	COL3A1;ITGA2	1	LGG	ENSG00000100601
ALKBH1	COL4A6;ITGA2	1	LGG	ENSG00000100601
ALKBH1	CXCL10;CXCR3	1	COAD	ENSG00000100601
ALKBH1	EDN1;EDNRA	1	STAD	ENSG00000100601
ALKBH1	EFNA2;EPHA10	1	BLCA	ENSG00000100601
ALKBH1	HHIPL2;CACHD1	1	CESC	ENSG00000100601
ALKBH1	HLA-E;KLRC1	1	COAD	ENSG00000100601
ALKBH1	HLA-G;KLRC1	1	COAD	ENSG00000100601
ALKBH1	HSPG2;ITGA2	1	LGG	ENSG00000100601
ALKBH1	ICAM5;ITGAL	1	STAD	ENSG00000100601
ALKBH1	INHBA;BAMBI	1	CESC	ENSG00000100601
ALKBH1	JAG1;CD46	1	PRAD	ENSG00000100601
ALKBH1	LAMA1;ITGA2	1	LGG	ENSG00000100601
ALKBH1	LGALS3BP;ITGB1	1	UCEC	ENSG00000100601
ALKBH1	LGALS3BP;VANGL1	1	UCEC	ENSG00000100601
ALKBH1	MLLT4;NRXN3	1	SKCM	ENSG00000100601
ALKBH1	NRG2;ERBB2	1	CESC	ENSG00000100601
ALKBH1	RBP3;NOTCH1	1	LGG	ENSG00000100601
ALKBH1	RGMA;BMPR2	1	UCEC	ENSG00000100601
ALKBH1	SEMA6D;KDR	1	PRAD	ENSG00000100601
ALKBH1	SEMA6D;PLXNA1	1	PRAD	ENSG00000100601
ALKBH1	SEMA6D;TREM2	1	PRAD	ENSG00000100601
ALKBH1	SEMA6D;TYROBP	1	PRAD	ENSG00000100601
ALKBH1	TDGF1;GPC1	1	CESC	ENSG00000100601
ALKBH1	ULBP2;KLRK1	1	COAD	ENSG00000100601
ALKBH1	WNT5A;FZD2	1	PRAD	ENSG00000100601
ALKBH1	WNT5A;FZD5	1	PRAD	ENSG00000100601
ALKBH1	WNT5A;FZD7	1	PRAD	ENSG00000100601
ALKBH1	WNT5A;LRP2	1	PRAD	ENSG00000100601
ALKBH1	WNT5A;ROR2	1	PRAD	ENSG00000100601
ALKBH1	WNT7B;FZD10	1	CESC	ENSG00000100601
ALKBH3	BTLA;CD247	1	UCEC	ENSG00000166199
ALKBH3	CCL11;CXCR3	1	UCEC	ENSG00000166199
ALKBH3	CCL5;GPR75	1	UCEC	ENSG00000166199
ALKBH3	CXCL1;GRM7	1	COAD	ENSG00000166199
ALKBH3	F2;GP1BA	1	UCEC	ENSG00000166199
ALKBH3	LAMA1;ITGB4	1	COAD	ENSG00000166199
ALKBH3	NTNG2;LRRC4	1	UCEC	ENSG00000166199
ALKBH3	PGF;NRP1	1	COAD	ENSG00000166199
ALKBH3	PGF;NRP2	1	COAD	ENSG00000166199
ALKBH3	RGMA;BMPR2	1	UCEC	ENSG00000166199
ALKBH3	SEMA4D;CD72	1	UCEC	ENSG00000166199
ALKBH3	TNFSF13B;TNFRSF13B	1	UCEC	ENSG00000166199
ANP32A	B2M;KIR2DL3	1	STAD	ENSG00000140350
ANP32A	CD200;CD200R1	1	READ	ENSG00000140350
ANP32A	CXCL13;CCR10	1	UCEC	ENSG00000140350
ANP32A	CXCL9;CXCR3	1	UCEC	ENSG00000140350
ANP32A	HLA-A;KIR2DL3	1	STAD	ENSG00000140350
ANP32A	HLA-B;KIR2DL3	1	STAD	ENSG00000140350
ANP32A	HLA-C;KIR2DL3	1	STAD	ENSG00000140350
ANP32A	NUCB2;ERAP1	1	READ	ENSG00000140350
ANP32A	ULBP2;KLRK1	1	READ	ENSG00000140350
ANP32B	CCL11;CCR2	1	UCEC	ENSG00000136938
ANP32B	CCL11;CCR5	1	UCEC	ENSG00000136938
ANP32B	CCL11;CXCR3	1	UCEC	ENSG00000136938
ANP32B	CCL13;CCR5	1	UCEC	ENSG00000136938
ANP32B	CCL28;CCR10	1	UCEC	ENSG00000136938
ANP32B	CCL7;CCR10	1	UCEC	ENSG00000136938
ANP32B	CCL7;CXCR3	1	UCEC	ENSG00000136938
ANP32B	CXCL13;CCR10	1	UCEC	ENSG00000136938
ANP32B	CXCL9;CXCR3	1	UCEC	ENSG00000136938
ANP32B	F12;GP1BA	1	UCEC	ENSG00000136938
ANP32B	F2;GP1BA	1	UCEC	ENSG00000136938
ANP32B	KNG1;GP1BA	1	UCEC	ENSG00000136938
ANP32B	MICA;KLRK1	1	UCEC	ENSG00000136938
ANP32E	CCL11;ACKR1	1	UCEC	ENSG00000143401
ANP32E	CCL11;ACKR4	1	UCEC	ENSG00000143401
ANP32E	CCL11;CXCR3	1	UCEC	ENSG00000143401
ANP32E	CCL7;ACKR2	1	COAD	ENSG00000143401
ANP32E	CCL7;ACKR4	1	UCEC	ENSG00000143401
ANP32E	CCL7;CCR10	1	UCEC	ENSG00000143401
ANP32E	CCL8;ACKR2	1	COAD	ENSG00000143401
ANP32E	CDH1;EGFR	1	UCEC	ENSG00000143401
ANP32E	CXCL13;CCR10	1	UCEC	ENSG00000143401
ANP32E	HLA-A;KIR2DL3	1	STAD	ENSG00000143401
ANP32E	HLA-A;LILRB1	1	STAD	ENSG00000143401
ANP32E	HLA-B;LILRB1	1	STAD	ENSG00000143401
ANP32E	HLA-C;CD3D	1	STAD	ENSG00000143401
ANP32E	HLA-C;LILRB1	1	STAD	ENSG00000143401
ANP32E	HLA-C;LILRB2	1	STAD	ENSG00000143401
ANP32E	HLA-C;SLC9C2	1	STAD	ENSG00000143401
ANP32E	HSP90AA1;EGFR	1	UCEC	ENSG00000143401
ANP32E	IL36G;IL1RL2	1	HNSC	ENSG00000143401
ANP32E	LGALS3BP;ITGB1	1	UCEC	ENSG00000143401
ANP32E	TNFSF9;TNFRSF9	1	STAD	ENSG00000143401
APEX1	ADAM17;NOTCH1	1	LGG	ENSG00000100823
APEX1	ADIPOQ;ADIPOR2	1	COAD	ENSG00000100823
APEX1	CALCB;RAMP1	1	LGG	ENSG00000100823
APEX1	CCL11;CCR5	1	COAD	ENSG00000100823
APEX1	CCL21;CXCR3	1	UCEC	ENSG00000100823
APEX1	CCL5;GPR75	1	UCEC	ENSG00000100823
APEX1	CD24;SIGLEC10	1	COAD	ENSG00000100823
APEX1	DLK2;NOTCH1	1	LGG	ENSG00000100823
APEX1	F2;GP1BA	1	UCEC	ENSG00000100823
APEX1	FARP2;PLXNA2	1	LGG	ENSG00000100823
APEX1	GDNF;GFRA3	1	LGG	ENSG00000100823
APEX1	GNAI2;ADCY9	1	CESC	ENSG00000100823
APEX1	HLA-A;KIR2DL1	1	STAD	ENSG00000100823
APEX1	HLA-A;KIR2DL3	1	STAD	ENSG00000100823
APEX1	HLA-B;KIR2DL3	1	STAD	ENSG00000100823
APEX1	HLA-C;KIR2DL1	1	STAD	ENSG00000100823
APEX1	HLA-C;KIR2DL3	1	STAD	ENSG00000100823
APEX1	HP;ITGAM	1	COAD	ENSG00000100823
APEX1	HP;ITGB2	1	COAD	ENSG00000100823
APEX1	IAPP;RAMP1	1	LGG	ENSG00000100823
APEX1	MDK;TSPAN1	1	LGG	ENSG00000100823
APEX1	MMP2;SDC2	1	LGG	ENSG00000100823
APEX1	PI3;PLD2	1	LGG	ENSG00000100823
APEX1	RBP3;NOTCH1	1	LGG	ENSG00000100823
APEX1	SEMA7A;PLXNC1	1	COAD	ENSG00000100823
APEX1	TNFSF9;TNFRSF9	1	STAD	ENSG00000100823
APOBEC1	ANXA1;EGFR	1	PRAD	ENSG00000111701
APOBEC1	BTC;ERBB3	1	PRAD	ENSG00000111701
APOBEC1	BTLA;CD79A	1	COAD	ENSG00000111701
APOBEC1	CCL11;CCR2	1	UCEC	ENSG00000111701
APOBEC1	CCL11;CCR5	1	UCEC	ENSG00000111701
APOBEC1	CCL11;CXCR3	1	UCEC	ENSG00000111701
APOBEC1	CCL26;CCR2	1	UCEC	ENSG00000111701
APOBEC1	CCL3L3;CCR5	1	UCEC	ENSG00000111701
APOBEC1	CCL5;GPR75	1	UCEC	ENSG00000111701
APOBEC1	CCL7;ACKR4	1	UCEC	ENSG00000111701
APOBEC1	CCL7;CCR2	1	UCEC	ENSG00000111701
APOBEC1	CCL7;CXCR3	1	UCEC	ENSG00000111701
APOBEC1	CD274;CD80	1	UCEC	ENSG00000111701
APOBEC1	CD274;PDCD1	1	UCEC	ENSG00000111701
APOBEC1	CD40LG;CD40	1	GBM	ENSG00000111701
APOBEC1	CD58;CD2	1	PRAD	ENSG00000111701
APOBEC1	CXCL13;CCR10	1	UCEC	ENSG00000111701
APOBEC1	CXCL9;CXCR3	1	UCEC	ENSG00000111701
APOBEC1	EFEMP1;EGFR	1	PRAD	ENSG00000111701
APOBEC1	F2;GP1BA	1	UCEC	ENSG00000111701
APOBEC1	GDF9;ACVR2A	1	BLCA	ENSG00000111701
APOBEC1	GDF9;BMPR1A	1	BLCA	ENSG00000111701
APOBEC1	GDF9;BMPR2	1	BLCA	ENSG00000111701
APOBEC1	GDF9;FXYD6	1	BLCA	ENSG00000111701
APOBEC1	GDF9;ORAI2	1	BLCA	ENSG00000111701
APOBEC1	HLA-A;KIR2DL1	1	STAD	ENSG00000111701
APOBEC1	HLA-C;DDR1	1	PRAD	ENSG00000111701
APOBEC1	HLA-C;KIR2DL1	1	STAD	ENSG00000111701
APOBEC1	LGALS3BP;ITGB1	1	UCEC	ENSG00000111701
APOBEC1	LGALS3BP;VANGL1	1	UCEC	ENSG00000111701
APOBEC1	LRPAP1;SORL1	1	PRAD	ENSG00000111701
APOBEC1	NRTN;RET	1	GBM	ENSG00000111701
APOBEC1	NTF3;NTRK3	1	COAD	ENSG00000111701
APOBEC1	TCTN1;TMEM67	1	STAD	ENSG00000111701
APOBEC1	TNFSF10;TNFRSF10A	1	PRAD	ENSG00000111701
APOBEC1	TNFSF10;TNFRSF10B	1	PRAD	ENSG00000111701
APOBEC1	TNFSF13B;TNFRSF13B	1	UCEC	ENSG00000111701
APOBEC1	TPH1;HTR1B	1	UCS	ENSG00000111701
APOBEC1	ULBP2;KLRK1	1	COAD	ENSG00000111701
APOBEC2	CALM3;EGFR	1	LUSC	ENSG00000124701
APOBEC2	CCL26;CCR2	1	UCEC	ENSG00000124701
APOBEC2	CDH1;EGFR	1	UCEC	ENSG00000124701
APOBEC2	CDH1;IGF1R	1	LUSC	ENSG00000124701
APOBEC2	CXCL9;CXCR3	1	UCEC	ENSG00000124701
APOBEC2	EFNA1;EPHA6	1	UCEC	ENSG00000124701
APOBEC2	EFNA3;EPHA6	1	UCEC	ENSG00000124701
APOBEC2	EFNA4;EPHA6	1	UCEC	ENSG00000124701
APOBEC2	F2;GP1BA	1	UCEC	ENSG00000124701
APOBEC2	FGF13;FGFR2	1	LUSC	ENSG00000124701
APOBEC2	FGF13;FGFR3	1	LUSC	ENSG00000124701
APOBEC2	FGF20;FGFR2	1	LUSC	ENSG00000124701
APOBEC2	GNAI2;IGF1R	1	LUSC	ENSG00000124701
APOBEC2	HLA-E;KLRC2	1	UCEC	ENSG00000124701
APOBEC2	IGF1;IGF1R	1	LUSC	ENSG00000124701
APOBEC2	IL17C;IL17RE	1	STAD	ENSG00000124701
APOBEC2	LAMB3;CD151	1	LUSC	ENSG00000124701
APOBEC2	LAMB3;COL17A1	1	LUSC	ENSG00000124701
APOBEC2	LAMB3;ITGA3	1	LUSC	ENSG00000124701
APOBEC2	LAMB3;ITGB1	1	LUSC	ENSG00000124701
APOBEC2	MDK;SDC1	1	LUSC	ENSG00000124701
APOBEC2	MICA;KLRK1	1	UCEC	ENSG00000124701
APOBEC2	NRG4;EGFR	1	LUSC	ENSG00000124701
APOBEC2	PTN;SDC1	1	LUSC	ENSG00000124701
APOBEC2	SEMA4A;PLXNB1	1	LUSC	ENSG00000124701
APOBEC2	SEMA4A;PLXNB2	1	LUSC	ENSG00000124701
APOBEC2	SEMA4A;PLXND1	1	LUSC	ENSG00000124701
APOBEC2	SLIT2;SDC1	1	LUSC	ENSG00000124701
APOBEC2	TAC4;TACR1	1	BRCA	ENSG00000124701
APOBEC2	TGFA;EGFR	1	LUSC	ENSG00000124701
APOBEC2	TNC;SDC1	1	LUSC	ENSG00000124701
APOBEC3A	APOD;LEPR	1	SKCM	ENSG00000128383
APOBEC3A	CCL28;CCR10	1	UCEC	ENSG00000128383
APOBEC3A	CXCL13;CCR10	1	UCEC	ENSG00000128383
APOBEC3A	EFNA1;EPHA3	1	UCEC	ENSG00000128383
APOBEC3A	F2;GP1BA	1	UCEC	ENSG00000128383
APOBEC3A	PLG;F2RL1	1	SKCM	ENSG00000128383
APOBEC3A	PLG;PLAUR	1	SKCM	ENSG00000128383
APOBEC3B	ADA;DPP4	1	PRAD	ENSG00000179750
APOBEC3B	ANGPT2;TIE1	1	PRAD	ENSG00000179750
APOBEC3B	BMP2;BMPR1A	1	UCEC	ENSG00000179750
APOBEC3B	C1QB;LRP1	1	PRAD	ENSG00000179750
APOBEC3B	C4BPA;CD40	1	HNSC	ENSG00000179750
APOBEC3B	CXCL13;HTR2A	1	PRAD	ENSG00000179750
APOBEC3B	F2;GP1BA	1	UCEC	ENSG00000179750
APOBEC3B	GNAI2;CXCR1	1	PRAD	ENSG00000179750
APOBEC3B	HBEGF;EGFR	1	BRCA	ENSG00000179750
APOBEC3B	HLA-E;KLRD1	1	PRAD	ENSG00000179750
APOBEC3B	HLA-G;KLRD1	1	PRAD	ENSG00000179750
APOBEC3B	ICAM1;IL2RA	1	PRAD	ENSG00000179750
APOBEC3B	IL1A;IL1R1	1	UCEC	ENSG00000179750
APOBEC3B	LAMA1;ITGA3	1	UCEC	ENSG00000179750
APOBEC3B	LEFTY1;ACVR1B	1	STAD	ENSG00000179750
APOBEC3B	LEFTY1;ACVR2A	1	STAD	ENSG00000179750
APOBEC3B	LGALS3BP;ITGB1	1	UCEC	ENSG00000179750
APOBEC3B	LGALS3BP;VANGL1	1	UCEC	ENSG00000179750
APOBEC3B	NTNG2;LRRC4	1	UCEC	ENSG00000179750
APOBEC3B	SEMA4D;CD72	1	UCEC	ENSG00000179750
APOBEC3B	WNT5A;FZD2	1	PRAD	ENSG00000179750
APOBEC3C	AGRN;LRP4	1	CESC	ENSG00000244509
APOBEC3C	B2M;KLRC2	1	UCEC	ENSG00000244509
APOBEC3C	BTLA;CD247	1	UCEC	ENSG00000244509
APOBEC3C	BTLA;CD79A	1	UCEC	ENSG00000244509
APOBEC3C	CALR;ITGA3	1	CESC	ENSG00000244509
APOBEC3C	CCL11;ACKR4	1	UCEC	ENSG00000244509
APOBEC3C	CCL11;CXCR3	1	UCEC	ENSG00000244509
APOBEC3C	CCL19;ACKR4	1	UCEC	ENSG00000244509
APOBEC3C	CCL19;CCR10	1	UCEC	ENSG00000244509
APOBEC3C	CCL21;CXCR3	1	UCEC	ENSG00000244509
APOBEC3C	CCL26;CCR2	1	UCEC	ENSG00000244509
APOBEC3C	CCL5;ACKR4	1	UCEC	ENSG00000244509
APOBEC3C	CCL7;ACKR4	1	UCEC	ENSG00000244509
APOBEC3C	CCL7;CCR2	1	UCEC	ENSG00000244509
APOBEC3C	CD274;PDCD1	1	UCEC	ENSG00000244509
APOBEC3C	CXCL10;CXCR3	1	UCEC	ENSG00000244509
APOBEC3C	CXCL13;ACKR4	1	UCEC	ENSG00000244509
APOBEC3C	CXCL13;CCR10	1	UCEC	ENSG00000244509
APOBEC3C	CXCL13;HTR2A	1	CESC	ENSG00000244509
APOBEC3C	CXCL9;CXCR3	1	UCEC	ENSG00000244509
APOBEC3C	EFNA3;EPHA7	1	CESC	ENSG00000244509
APOBEC3C	EFNA4;EPHA7	1	CESC	ENSG00000244509
APOBEC3C	HLA-A;KIR3DL2	1	UCEC	ENSG00000244509
APOBEC3C	HLA-E;KLRC2	1	UCEC	ENSG00000244509
APOBEC3C	ICAM5;ITGAL	1	STAD	ENSG00000244509
APOBEC3C	IL10;SIRPG	1	UCEC	ENSG00000244509
APOBEC3C	MICA;KLRK1	1	UCEC	ENSG00000244509
APOBEC3C	TDGF1;ACVR2A	1	CESC	ENSG00000244509
APOBEC3C	TDGF1;GPC1	1	CESC	ENSG00000244509
APOBEC3C	TNFSF13B;TNFRSF13B	1	UCEC	ENSG00000244509
APOBEC3C	ULBP2;KLRK1	1	UCEC	ENSG00000244509
APOBEC3C	WNT7B;FZD10	1	CESC	ENSG00000244509
APOBEC3D	ADAM10;EPHA3	1	UCEC	ENSG00000243811
APOBEC3D	B2M;KIR2DL1	1	STAD	ENSG00000243811
APOBEC3D	CALCA;ADRB3	1	LUSC	ENSG00000243811
APOBEC3D	CALM2;MYLK2	1	COAD	ENSG00000243811
APOBEC3D	CCL11;CCR2	1	UCEC	ENSG00000243811
APOBEC3D	CCL11;CCR5	1	UCEC	ENSG00000243811
APOBEC3D	CCL11;CXCR3	1	UCEC	ENSG00000243811
APOBEC3D	CCL13;CCR5	1	UCEC	ENSG00000243811
APOBEC3D	CCL19;CCR10	1	UCEC	ENSG00000243811
APOBEC3D	CCL26;CCR2	1	UCEC	ENSG00000243811
APOBEC3D	CCL5;GPR75	1	UCEC	ENSG00000243811
APOBEC3D	CCL7;CCR10	1	UCEC	ENSG00000243811
APOBEC3D	CXCL13;CCR10	1	UCEC	ENSG00000243811
APOBEC3D	EFNA1;EPHA3	1	UCEC	ENSG00000243811
APOBEC3D	EFNA4;EPHA3	1	UCEC	ENSG00000243811
APOBEC3D	EFNA5;EPHA3	1	UCEC	ENSG00000243811
APOBEC3D	F2;GP1BA	1	UCEC	ENSG00000243811
APOBEC3D	HSP90AA1;EGFR	1	UCEC	ENSG00000243811
APOBEC3D	INHBE;ACVR2A	1	UCEC	ENSG00000243811
APOBEC3D	INHBE;ACVR2B	1	UCEC	ENSG00000243811
APOBEC3D	LGALS3BP;ITGB1	1	UCEC	ENSG00000243811
APOBEC3D	LGALS3BP;VANGL1	1	UCEC	ENSG00000243811
APOBEC3D	NPB;MTNR1A	1	COAD	ENSG00000243811
APOBEC3D	NTF3;NTRK3	1	SKCM	ENSG00000243811
APOBEC3F	ARTN;GFRA2	1	SKCM	ENSG00000128394
APOBEC3F	C1QA;CSPG4	1	UCEC	ENSG00000128394
APOBEC3F	CCL11;ACKR4	1	UCEC	ENSG00000128394
APOBEC3F	CCL11;CCR2	1	UCEC	ENSG00000128394
APOBEC3F	CCL11;CCR5	1	UCEC	ENSG00000128394
APOBEC3F	CCL11;CXCR3	1	UCEC	ENSG00000128394
APOBEC3F	CCL19;CCR10	1	UCEC	ENSG00000128394
APOBEC3F	CCL2;CCR10	1	UCEC	ENSG00000128394
APOBEC3F	CCL25;CCR10	1	UCEC	ENSG00000128394
APOBEC3F	CCL27;CCR10	1	UCEC	ENSG00000128394
APOBEC3F	CCL28;CCR10	1	UCEC	ENSG00000128394
APOBEC3F	CCL7;CCR10	1	UCEC	ENSG00000128394
APOBEC3F	CORT;SSTR3	1	LGG	ENSG00000128394
APOBEC3F	CXCL13;CCR10	1	UCEC	ENSG00000128394
APOBEC3F	FGF9;FGFR4	1	COAD	ENSG00000128394
APOBEC3F	GAST;CCKBR	1	LGG	ENSG00000128394
APOBEC3F	HLA-C;SLC9C2	1	STAD	ENSG00000128394
APOBEC3F	LGALS3BP;ITGB1	1	UCEC	ENSG00000128394
APOBEC3F	MICA;KLRK1	1	UCEC	ENSG00000128394
APOBEC3F	NID1;COL13A1	1	COAD	ENSG00000128394
APOBEC3F	NODAL;ACVR2A	1	SKCM	ENSG00000128394
APOBEC3F	RARRES2;CMKLR1	1	CESC	ENSG00000128394
APOBEC3F	SEMA4D;CD72	1	UCEC	ENSG00000128394
APOBEC3F	TAC1;TACR2	1	LGG	ENSG00000128394
APOBEC3F	TNFSF13B;TNFRSF17	1	UCEC	ENSG00000128394
APOBEC3F	TNFSF9;TNFRSF9	1	STAD	ENSG00000128394
APOBEC3F	VIP;PTH1R	1	LGG	ENSG00000128394
APOBEC3F	VIP;RAMP2	1	LGG	ENSG00000128394
APOBEC3G	ADM;TSHR	1	READ	ENSG00000239713
APOBEC3G	ADM2;VIPR1	1	READ	ENSG00000239713
APOBEC3G	APOD;LEPR	1	READ	ENSG00000239713
APOBEC3G	BCAN;NRCAM	1	READ	ENSG00000239713
APOBEC3G	C4B;CR1	1	READ	ENSG00000239713
APOBEC3G	CALM1;VIPR1	1	READ	ENSG00000239713
APOBEC3G	CCL13;ACKR4	1	READ	ENSG00000239713
APOBEC3G	CCL25;CCR10	1	UCEC	ENSG00000239713
APOBEC3G	CCL27;CCR10	1	UCEC	ENSG00000239713
APOBEC3G	CCL28;CCR10	1	UCEC	ENSG00000239713
APOBEC3G	CCL7;CCR10	1	UCEC	ENSG00000239713
APOBEC3G	F2;GP1BA	1	UCEC	ENSG00000239713
APOBEC3G	FASLG;FAS	1	STAD	ENSG00000239713
APOBEC3G	HSP90AA1;EGFR	1	UCEC	ENSG00000239713
APOBEC3G	LHB;VIPR1	1	READ	ENSG00000239713
APOBEC3G	MDK;PTPRZ1	1	READ	ENSG00000239713
APOBEC3G	NCAM1;FGFR1	1	READ	ENSG00000239713
APOBEC3G	NTN4;UNC5A	1	READ	ENSG00000239713
APOBEC3G	PLAU;ITGAM	1	READ	ENSG00000239713
APOBEC3G	SCT;VIPR1	1	READ	ENSG00000239713
APOBEC3G	SEMA3D;NRP1	1	READ	ENSG00000239713
APOBEC3H	ADAM17;NOTCH1	1	LGG	ENSG00000100298
APOBEC3H	AGRP;MC5R	1	GBM	ENSG00000100298
APOBEC3H	ARF1;PLD2	1	LGG	ENSG00000100298
APOBEC3H	ASIP;MC5R	1	GBM	ENSG00000100298
APOBEC3H	BMP8B;BMPR1A	1	LGG	ENSG00000100298
APOBEC3H	CCL19;CCR10	1	UCEC	ENSG00000100298
APOBEC3H	CCL26;CCR2	1	UCEC	ENSG00000100298
APOBEC3H	CCL28;CCR10	1	UCEC	ENSG00000100298
APOBEC3H	CD40LG;CD40	1	LGG	ENSG00000100298
APOBEC3H	CDH1;KLRG1	1	LGG	ENSG00000100298
APOBEC3H	CLCF1;LIFR	1	LGG	ENSG00000100298
APOBEC3H	CNTF;LIFR	1	LGG	ENSG00000100298
APOBEC3H	COL18A1;ITGB1	1	LGG	ENSG00000100298
APOBEC3H	COL1A1;ITGA11	1	LGG	ENSG00000100298
APOBEC3H	COL1A1;ITGA2	1	LGG	ENSG00000100298
APOBEC3H	COL1A1;ITGB1	1	LGG	ENSG00000100298
APOBEC3H	COL1A1;TMPRSS6	1	LGG	ENSG00000100298
APOBEC3H	COL3A1;ITGB1	1	LGG	ENSG00000100298
APOBEC3H	COL4A1;ITGB1	1	LGG	ENSG00000100298
APOBEC3H	COL6A3;ITGB1	1	LGG	ENSG00000100298
APOBEC3H	CXCL13;CCR10	1	UCEC	ENSG00000100298
APOBEC3H	DLK1;NOTCH2	1	LGG	ENSG00000100298
APOBEC3H	DLK1;NOTCH4	1	LGG	ENSG00000100298
APOBEC3H	DSC2;DSG2	1	LGG	ENSG00000100298
APOBEC3H	FGF2;SDC1	1	LGG	ENSG00000100298
APOBEC3H	HSP90AA1;EGFR	1	UCEC	ENSG00000100298
APOBEC3H	IGFBP4;FZD8	1	LGG	ENSG00000100298
APOBEC3H	IL10;IL10RB	1	LGG	ENSG00000100298
APOBEC3H	IL15;IL2RB	1	LGG	ENSG00000100298
APOBEC3H	LAMA5;SDC1	1	LGG	ENSG00000100298
APOBEC3H	LAMC1;ITGA6	1	LGG	ENSG00000100298
APOBEC3H	LGALS3BP;ITGB1	1	UCEC	ENSG00000100298
APOBEC3H	LGALS3BP;VANGL1	1	UCEC	ENSG00000100298
APOBEC3H	MATN1;PTPRD	1	LGG	ENSG00000100298
APOBEC3H	MDK;TSPAN1	1	LGG	ENSG00000100298
APOBEC3H	MMP7;CD44	1	LGG	ENSG00000100298
APOBEC3H	MMP7;ERBB4	1	LGG	ENSG00000100298
APOBEC3H	NPPA;NPR3	1	LGG	ENSG00000100298
APOBEC3H	POMC;MC5R	1	GBM	ENSG00000100298
APOBEC3H	RSPO3;FZD8	1	LGG	ENSG00000100298
APOBEC3H	THBS2;ITGB1	1	LGG	ENSG00000100298
APOBEC3H	TNFSF10;TNFRSF11B	1	LGG	ENSG00000100298
APOBEC3H	VWF;TNFRSF11B	1	LGG	ENSG00000100298
APOBEC3H	WNT2;FZD5	1	LGG	ENSG00000100298
APOBEC3H	WNT2;FZD8	1	LGG	ENSG00000100298
APOBEC3H	WNT3;FZD8	1	LGG	ENSG00000100298
APOBEC3H	WNT5A;FZD8	1	LGG	ENSG00000100298
ARID1A	ADAM17;ITGA5	1	CHOL	ENSG00000117713
ARID1A	ADAM28;ITGA4	1	UCEC	ENSG00000117713
ARID1A	ADCYAP1;GPR84	1	COAD	ENSG00000117713
ARID1A	ADM2;VIPR1	1	COAD	ENSG00000117713
ARID1A	AGRN;LRP1	1	READ	ENSG00000117713
ARID1A	APOB;TLR4	1	UCEC	ENSG00000117713
ARID1A	B2M;KIR2DL1	1	STAD	ENSG00000117713
ARID1A	B2M;KIR2DL3	1	STAD	ENSG00000117713
ARID1A	B2M;KIR3DL1	1	STAD	ENSG00000117713
ARID1A	BDNF;SORT1	1	BLCA	ENSG00000117713
ARID1A	BMP2;ACVR2A	1	UCEC	ENSG00000117713
ARID1A	BMP2;BMPR1B	1	UCEC	ENSG00000117713
ARID1A	BMP2;BMPR2	1	UCEC	ENSG00000117713
ARID1A	BMP3;ACVR2B	1	DLBC	ENSG00000117713
ARID1A	BMP3;BMPR1A	1	DLBC	ENSG00000117713
ARID1A	BMP3;BMPR1B	1	DLBC	ENSG00000117713
ARID1A	BMP5;HFE2	1	SARC	ENSG00000117713
ARID1A	CALCB;ADRB3	1	LUSC	ENSG00000117713
ARID1A	CALCB;GPR20	1	READ	ENSG00000117713
ARID1A	CALCB;PTH1R	1	READ	ENSG00000117713
ARID1A	CALCB;TSHR	1	LUSC	ENSG00000117713
ARID1A	CALCB;VIPR1	1	READ	ENSG00000117713
ARID1A	CALM1;TRPC3	1	READ	ENSG00000117713
ARID1A	CALM1;VIPR1	1	READ	ENSG00000117713
ARID1A	CALM3;EGFR	1	CESC	ENSG00000117713
ARID1A	CALR;ITGA3	1	CESC	ENSG00000117713
ARID1A	CCL11;CCR5	1	COAD	ENSG00000117713
ARID1A	CCL11;CXCR3	1	UCEC	ENSG00000117713
ARID1A	CCL13;CCR1	1	UCS	ENSG00000117713
ARID1A	CCL17;CCR4	1	UCEC	ENSG00000117713
ARID1A	CCL17;CCR8	1	UCEC	ENSG00000117713
ARID1A	CCL19;ACKR2	1	KIRP	ENSG00000117713
ARID1A	CCL19;CCR10	1	UCEC	ENSG00000117713
ARID1A	CCL26;CCR2	1	UCEC	ENSG00000117713
ARID1A	CCL28;CCR10	1	UCEC	ENSG00000117713
ARID1A	CCL7;ACKR2	1	CESC	ENSG00000117713
ARID1A	CCL7;ACKR4	1	COAD	ENSG00000117713
ARID1A	CD274;PDCD1	1	UCEC	ENSG00000117713
ARID1A	CORT;SSTR1	1	PRAD	ENSG00000117713
ARID1A	CTHRC1;FZD3	1	CESC	ENSG00000117713
ARID1A	CXCL11;MTNR1A	1	STAD	ENSG00000117713
ARID1A	CXCL13;CCR10	1	UCEC	ENSG00000117713
ARID1A	CXCL3;CXCR1	1	UCEC	ENSG00000117713
ARID1A	CXCL3;CXCR2	1	UCEC	ENSG00000117713
ARID1A	CXCL9;CXCR3	1	UCEC	ENSG00000117713
ARID1A	DKK1;LRP6	1	DLBC	ENSG00000117713
ARID1A	EFNA1;EPHA2	1	CESC	ENSG00000117713
ARID1A	EFNA1;EPHA3	1	CESC	ENSG00000117713
ARID1A	EFNA5;EPHA3	1	UCEC	ENSG00000117713
ARID1A	EFNA5;EPHB6	1	CESC	ENSG00000117713
ARID1A	EFNB2;EPHA4	1	DLBC	ENSG00000117713
ARID1A	EFNB2;EPHB3	1	DLBC	ENSG00000117713
ARID1A	EFNB2;GRM1	1	DLBC	ENSG00000117713
ARID1A	EFNB2;RHBDL2	1	DLBC	ENSG00000117713
ARID1A	FASLG;FAS	1	STAD	ENSG00000117713
ARID1A	FGF13;FGFR1	1	CESC	ENSG00000117713
ARID1A	FGF18;FGFR1	1	CESC	ENSG00000117713
ARID1A	FGF18;FGFR2	1	CESC	ENSG00000117713
ARID1A	FGF8;FGFR1	1	CESC	ENSG00000117713
ARID1A	FGF9;FGFR1	1	CESC	ENSG00000117713
ARID1A	FGF9;FGFR2	1	CESC	ENSG00000117713
ARID1A	FGF9;FGFR3	1	CESC	ENSG00000117713
ARID1A	GDF1;SMAD3	1	HNSC	ENSG00000117713
ARID1A	GDF6;BMPR1A	1	LUSC	ENSG00000117713
ARID1A	GPC3;IGF1R	1	UCS	ENSG00000117713
ARID1A	HBEGF;ERBB4	1	CESC	ENSG00000117713
ARID1A	HHIPL2;CACHD1	1	CESC	ENSG00000117713
ARID1A	HLA-A;KIR2DL1	1	STAD	ENSG00000117713
ARID1A	HLA-A;KIR2DL3	1	STAD	ENSG00000117713
ARID1A	HLA-A;KIR3DL1	1	STAD	ENSG00000117713
ARID1A	HLA-A;KIR3DL2	1	UCEC	ENSG00000117713
ARID1A	HLA-B;KIR2DL3	1	STAD	ENSG00000117713
ARID1A	HLA-B;KIR3DL1	1	STAD	ENSG00000117713
ARID1A	HLA-B;KLRD1	1	STAD	ENSG00000117713
ARID1A	HLA-C;KIR2DL1	1	STAD	ENSG00000117713
ARID1A	HLA-C;KIR2DL3	1	STAD	ENSG00000117713
ARID1A	HLA-C;KIR3DL1	1	STAD	ENSG00000117713
ARID1A	HLA-E;KLRC2	1	UCEC	ENSG00000117713
ARID1A	HSP90AA1;ITGB3	1	DLBC	ENSG00000117713
ARID1A	IBSP;ITGB3	1	CESC	ENSG00000117713
ARID1A	ICAM5;ITGAL	1	STAD	ENSG00000117713
ARID1A	IHH;BOC	1	COAD	ENSG00000117713
ARID1A	IHH;CDON	1	COAD	ENSG00000117713
ARID1A	IHH;PTCH1	1	CESC	ENSG00000117713
ARID1A	INHBA;BAMBI	1	CESC	ENSG00000117713
ARID1A	INHBB;ACVR2A	1	CESC	ENSG00000117713
ARID1A	INHBB;ACVR2B	1	DLBC	ENSG00000117713
ARID1A	KISS1;MMP24	1	BLCA	ENSG00000117713
ARID1A	LAMA2;ITGA1	1	CESC	ENSG00000117713
ARID1A	LAMA2;ITGA2	1	CESC	ENSG00000117713
ARID1A	LAMA2;ITGA3	1	CESC	ENSG00000117713
ARID1A	LAMC1;ITGA1	1	CESC	ENSG00000117713
ARID1A	LAMC1;ITGA3	1	CESC	ENSG00000117713
ARID1A	LEFTY1;ACVR1B	1	STAD	ENSG00000117713
ARID1A	LEFTY1;ACVR2A	1	STAD	ENSG00000117713
ARID1A	LGALS3BP;ITGB1	1	UCEC	ENSG00000117713
ARID1A	LHB;GPR84	1	READ	ENSG00000117713
ARID1A	LHB;VIPR1	1	READ	ENSG00000117713
ARID1A	LIN7C;ABCA1	1	DLBC	ENSG00000117713
ARID1A	NPPB;NPR2	1	UCS	ENSG00000117713
ARID1A	NRG3;ERBB4	1	CESC	ENSG00000117713
ARID1A	NTN1;UNC5A	1	ESCA	ENSG00000117713
ARID1A	NTN4;UNC5A	1	ESCA	ENSG00000117713
ARID1A	NTNG2;LRRC4	1	UCEC	ENSG00000117713
ARID1A	OSM;LIFR	1	UCS	ENSG00000117713
ARID1A	OSM;OSMR	1	UCS	ENSG00000117713
ARID1A	PLG;F2RL1	1	DLBC	ENSG00000117713
ARID1A	PMCH;MCHR1	1	READ	ENSG00000117713
ARID1A	PTGS2;PTGDR2	1	UCEC	ENSG00000117713
ARID1A	RTN4;RTN4RL1	1	STAD	ENSG00000117713
ARID1A	RTN4;TNFRSF19	1	CESC	ENSG00000117713
ARID1A	S100A9;TLR4	1	CESC	ENSG00000117713
ARID1A	SEMA3B;NRP2	1	CESC	ENSG00000117713
ARID1A	SEMA4A;PLXNB1	1	CESC	ENSG00000117713
ARID1A	SEMA4A;PLXNB3	1	CESC	ENSG00000117713
ARID1A	SEMA4A;PLXND1	1	CESC	ENSG00000117713
ARID1A	SEMA7A;PLXNC1	1	COAD	ENSG00000117713
ARID1A	SHANK1;SSTR2	1	CESC	ENSG00000117713
ARID1A	SHH;BOC	1	CESC	ENSG00000117713
ARID1A	SHH;CDON	1	CESC	ENSG00000117713
ARID1A	SHH;GAS1	1	CESC	ENSG00000117713
ARID1A	SHH;HHIP	1	CESC	ENSG00000117713
ARID1A	SHH;SMO	1	CESC	ENSG00000117713
ARID1A	SLIT3;ROBO2	1	CESC	ENSG00000117713
ARID1A	SORBS1;ITGB5	1	CESC	ENSG00000117713
ARID1A	TAC3;TACR1	1	BLCA	ENSG00000117713
ARID1A	TAC3;TACR2	1	BLCA	ENSG00000117713
ARID1A	TGFB1;ITGB6	1	UCS	ENSG00000117713
ARID1A	TGFB1;SDC2	1	UCS	ENSG00000117713
ARID1A	TNC;ITGB1	1	HNSC	ENSG00000117713
ARID1A	TNFSF10;TNFRSF10B	1	CESC	ENSG00000117713
ARID1A	TNFSF10;TNFRSF10D	1	CESC	ENSG00000117713
ARID1A	TNFSF9;TNFRSF9	1	STAD	ENSG00000117713
ARID1A	VCAM1;ITGA4	1	SARC	ENSG00000117713
ARID1A	VEGFC;LYVE1	1	UCS	ENSG00000117713
ARID1A	VTN;KDR	1	DLBC	ENSG00000117713
ARID1A	VTN;TNFRSF11B	1	DLBC	ENSG00000117713
ARID1A	WNT2;FZD3	1	CESC	ENSG00000117713
ARID1A	WNT5A;FZD3	1	CESC	ENSG00000117713
ARID1A	WNT7A;FZD5	1	BLCA	ENSG00000117713
ARID1B	ADAM15;ITGB3	1	CESC	ENSG00000049618
ARID1B	AGT;ADRA2A	1	READ	ENSG00000049618
ARID1B	AGT;MAS1	1	READ	ENSG00000049618
ARID1B	APOB;ADRB2	1	CHOL	ENSG00000049618
ARID1B	APP;TNFRSF21	1	CHOL	ENSG00000049618
ARID1B	AREG;EGFR	1	UCS	ENSG00000049618
ARID1B	AREG;ERBB3	1	UCS	ENSG00000049618
ARID1B	B2M;KIR2DL1	1	STAD	ENSG00000049618
ARID1B	BDNF;DRD4	1	UCS	ENSG00000049618
ARID1B	BMP3;ACVR2B	1	THCA	ENSG00000049618
ARID1B	BTC;ERBB2	1	CHOL	ENSG00000049618
ARID1B	CALCA;ADRB2	1	CHOL	ENSG00000049618
ARID1B	CALCB;GPR84	1	COAD	ENSG00000049618
ARID1B	CCL11;CCR5	1	COAD	ENSG00000049618
ARID1B	CCL13;ACKR4	1	COAD	ENSG00000049618
ARID1B	CCL19;ACKR2	1	COAD	ENSG00000049618
ARID1B	CCL27;ACKR2	1	BLCA	ENSG00000049618
ARID1B	CCL28;CCR10	1	UCEC	ENSG00000049618
ARID1B	CCL28;MTNR1A	1	COAD	ENSG00000049618
ARID1B	CCL4;CCR5	1	COAD	ENSG00000049618
ARID1B	CCL5;ACKR2	1	COAD	ENSG00000049618
ARID1B	CCL5;MTNR1A	1	COAD	ENSG00000049618
ARID1B	CCL7;ACKR4	1	COAD	ENSG00000049618
ARID1B	CCL7;CCR10	1	UCEC	ENSG00000049618
ARID1B	CCL7;CCR2	1	UCEC	ENSG00000049618
ARID1B	CCL8;ACKR2	1	COAD	ENSG00000049618
ARID1B	CNTF;CNTFR	1	READ	ENSG00000049618
ARID1B	CNTF;IL6R	1	READ	ENSG00000049618
ARID1B	CNTF;IL6ST	1	READ	ENSG00000049618
ARID1B	CNTF;LIFR	1	READ	ENSG00000049618
ARID1B	CNTN2;NRP1	1	PRAD	ENSG00000049618
ARID1B	COL1A1;DDR1	1	CHOL	ENSG00000049618
ARID1B	CXCL11;CXCR3	1	READ	ENSG00000049618
ARID1B	CXCL13;CCR10	1	UCEC	ENSG00000049618
ARID1B	CXCL2;MTNR1A	1	COAD	ENSG00000049618
ARID1B	CXCL3;MTNR1A	1	COAD	ENSG00000049618
ARID1B	CXCL6;MTNR1A	1	COAD	ENSG00000049618
ARID1B	CYR61;ITGB5	1	CHOL	ENSG00000049618
ARID1B	DLL1;NOTCH3	1	CHOL	ENSG00000049618
ARID1B	EFNA1;EPHA1	1	CHOL	ENSG00000049618
ARID1B	F2;GP1BA	1	UCEC	ENSG00000049618
ARID1B	FGF11;FGFR2	1	READ	ENSG00000049618
ARID1B	FGF11;FGFR3	1	READ	ENSG00000049618
ARID1B	FGF21;FGFR2	1	CHOL	ENSG00000049618
ARID1B	FGF7;FGFR2	1	CHOL	ENSG00000049618
ARID1B	FGF7;NRP1	1	READ	ENSG00000049618
ARID1B	FGF9;FGFR1	1	CESC	ENSG00000049618
ARID1B	FGF9;FGFR2	1	CESC	ENSG00000049618
ARID1B	GNAI2;ADCY9	1	CESC	ENSG00000049618
ARID1B	HLA-A;KIR2DL1	1	STAD	ENSG00000049618
ARID1B	HLA-B;KIR2DL3	1	STAD	ENSG00000049618
ARID1B	HLA-B;KIR3DL1	1	STAD	ENSG00000049618
ARID1B	HLA-C;KIR2DL3	1	STAD	ENSG00000049618
ARID1B	HLA-E;KLRC1	1	COAD	ENSG00000049618
ARID1B	HSPA8;ADRB2	1	CHOL	ENSG00000049618
ARID1B	HSPG2;PTPRS	1	UCEC	ENSG00000049618
ARID1B	IAPP;ADRB2	1	CHOL	ENSG00000049618
ARID1B	ICAM5;ITGAL	1	CHOL	ENSG00000049618
ARID1B	IFNG;IFNGR2	1	COAD	ENSG00000049618
ARID1B	IL17C;IL17RE	1	COAD	ENSG00000049618
ARID1B	IL1B;ADRB2	1	CHOL	ENSG00000049618
ARID1B	LAMA5;ITGA2	1	CHOL	ENSG00000049618
ARID1B	LAMA5;ITGA3	1	CHOL	ENSG00000049618
ARID1B	LAMA5;SDC1	1	CHOL	ENSG00000049618
ARID1B	LEFTY1;ACVR1B	1	STAD	ENSG00000049618
ARID1B	LEFTY1;ACVR2A	1	STAD	ENSG00000049618
ARID1B	LGALS3BP;VANGL1	1	UCEC	ENSG00000049618
ARID1B	LHB;VIPR1	1	READ	ENSG00000049618
ARID1B	MATN1;ITGA1	1	CHOL	ENSG00000049618
ARID1B	MATN1;ITGB1	1	CHOL	ENSG00000049618
ARID1B	NMU;GRM7	1	BRCA	ENSG00000049618
ARID1B	NPB;MTNR1A	1	COAD	ENSG00000049618
ARID1B	NTNG2;LRRC4	1	UCEC	ENSG00000049618
ARID1B	OLAH;MOG	1	READ	ENSG00000049618
ARID1B	PTHLH;ADRB2	1	CHOL	ENSG00000049618
ARID1B	PTN;PTPRS	1	UCEC	ENSG00000049618
ARID1B	RAET1E;KLRK1	1	COAD	ENSG00000049618
ARID1B	RGMA;BMPR2	1	UCEC	ENSG00000049618
ARID1B	RLN1;RXFP1	1	KIRC	ENSG00000049618
ARID1B	RLN2;ADRB3	1	KIRC	ENSG00000049618
ARID1B	RLN2;PTH1R	1	KIRC	ENSG00000049618
ARID1B	RLN2;RAMP2	1	KIRC	ENSG00000049618
ARID1B	RLN2;RAMP3	1	KIRC	ENSG00000049618
ARID1B	RLN2;RXFP1	1	KIRC	ENSG00000049618
ARID1B	RLN2;TSHR	1	KIRC	ENSG00000049618
ARID1B	S100A9;TLR4	1	CESC	ENSG00000049618
ARID1B	SEMA3E;NRP1	1	PRAD	ENSG00000049618
ARID1B	SEMA4A;PLXNB1	1	CESC	ENSG00000049618
ARID1B	SEMA4A;PLXND1	1	CESC	ENSG00000049618
ARID1B	SEMA4D;PLXNB1	1	CHOL	ENSG00000049618
ARID1B	SEMA4D;PLXNB2	1	CHOL	ENSG00000049618
ARID1B	SHH;BOC	1	CESC	ENSG00000049618
ARID1B	SHH;CDON	1	CESC	ENSG00000049618
ARID1B	SHH;GAS1	1	CESC	ENSG00000049618
ARID1B	SHH;SMO	1	CESC	ENSG00000049618
ARID1B	SLIT2;GPC1	1	PRAD	ENSG00000049618
ARID1B	TDGF1;GPC1	1	CESC	ENSG00000049618
ARID1B	TF;ADRB2	1	CHOL	ENSG00000049618
ARID1B	TGM2;ITGB1	1	UCS	ENSG00000049618
ARID1B	TNC;ITGAV	1	LUSC	ENSG00000049618
ARID1B	TNF;TNFRSF21	1	CHOL	ENSG00000049618
ARID1B	TNFSF9;TNFRSF9	1	STAD	ENSG00000049618
ARID1B	VTN;ITGB6	1	READ	ENSG00000049618
ARID1B	WNT16;FZD6	1	STAD	ENSG00000049618
ARID1B	WNT2;FZD3	1	UCS	ENSG00000049618
ARID1B	WNT2;FZD5	1	UCS	ENSG00000049618
ARID1B	WNT2;FZD8	1	UCS	ENSG00000049618
ARID1B	WNT2;FZD9	1	UCS	ENSG00000049618
ARID1B	WNT3;LRP6	1	UCEC	ENSG00000049618
ARID1B	WNT5A;FZD2	1	PRAD	ENSG00000049618
ARID1B	WNT5A;FZD5	1	PRAD	ENSG00000049618
ARID1B	WNT5A;FZD7	1	PRAD	ENSG00000049618
ARID1B	WNT5A;ROR2	1	PRAD	ENSG00000049618
ARID1B	WNT7B;FZD10	1	CESC	ENSG00000049618
ARID2	ADAM10;EPHA3	1	UCEC	ENSG00000189079
ARID2	ADCYAP1;GPR84	1	COAD	ENSG00000189079
ARID2	ADM2;GPR84	1	COAD	ENSG00000189079
ARID2	ADM2;VIPR1	1	COAD	ENSG00000189079
ARID2	APOB;TLR6	1	COAD	ENSG00000189079
ARID2	BCAN;NRCAM	1	READ	ENSG00000189079
ARID2	BST1;CAV1	1	COAD	ENSG00000189079
ARID2	BST2;LILRA4	1	THCA	ENSG00000189079
ARID2	BTLA;TNFRSF14	1	COAD	ENSG00000189079
ARID2	C3;CR1	1	COAD	ENSG00000189079
ARID2	CALCA;ADRB3	1	LUSC	ENSG00000189079
ARID2	CALCB;GPR84	1	COAD	ENSG00000189079
ARID2	CCL11;ACKR4	1	UCEC	ENSG00000189079
ARID2	CCL11;CCR2	1	UCEC	ENSG00000189079
ARID2	CCL11;CXCR3	1	UCEC	ENSG00000189079
ARID2	CCL13;ACKR2	1	COAD	ENSG00000189079
ARID2	CCL13;CCR1	1	COAD	ENSG00000189079
ARID2	CCL13;CCR2	1	UCEC	ENSG00000189079
ARID2	CCL13;CCR5	1	COAD	ENSG00000189079
ARID2	CCL13;CCR9	1	COAD	ENSG00000189079
ARID2	CCL14;CCR5	1	COAD	ENSG00000189079
ARID2	CCL16;CCR5	1	COAD	ENSG00000189079
ARID2	CCL19;CCR10	1	UCEC	ENSG00000189079
ARID2	CCL19;CCR7	1	COAD	ENSG00000189079
ARID2	CCL26;CCR1	1	COAD	ENSG00000189079
ARID2	CCL5;ACKR2	1	COAD	ENSG00000189079
ARID2	CCL5;ACKR4	1	UCEC	ENSG00000189079
ARID2	CCL5;CCR1	1	COAD	ENSG00000189079
ARID2	CCL5;CCR4	1	COAD	ENSG00000189079
ARID2	CCL5;MTNR1A	1	COAD	ENSG00000189079
ARID2	CCL7;ACKR2	1	LUSC	ENSG00000189079
ARID2	CCL7;ACKR4	1	UCEC	ENSG00000189079
ARID2	CCL7;CCR10	1	UCEC	ENSG00000189079
ARID2	CCL7;CCR5	1	COAD	ENSG00000189079
ARID2	CCL7;CXCR3	1	UCEC	ENSG00000189079
ARID2	CD24;SELP	1	COAD	ENSG00000189079
ARID2	CD24;SIGLEC10	1	COAD	ENSG00000189079
ARID2	CD274;CD80	1	COAD	ENSG00000189079
ARID2	CD274;PDCD1	1	COAD	ENSG00000189079
ARID2	CD80;CTLA4	1	COAD	ENSG00000189079
ARID2	CD86;CTLA4	1	COAD	ENSG00000189079
ARID2	CDH1;EGFR	1	UCEC	ENSG00000189079
ARID2	CDH1;ITGAE	1	MESO	ENSG00000189079
ARID2	CGA;ADRB3	1	LUSC	ENSG00000189079
ARID2	CNTN2;NRCAM	1	READ	ENSG00000189079
ARID2	CXCL13;ACKR4	1	UCEC	ENSG00000189079
ARID2	CXCL13;CCR10	1	UCEC	ENSG00000189079
ARID2	CXCL13;HTR2A	1	UCEC	ENSG00000189079
ARID2	CXCL16;CXCR6	1	COAD	ENSG00000189079
ARID2	CXCL9;MTNR1A	1	PAAD	ENSG00000189079
ARID2	CYR61;CAV1	1	COAD	ENSG00000189079
ARID2	DKK1;KREMEN1	1	MESO	ENSG00000189079
ARID2	EFNA1;EPHA2	1	COAD	ENSG00000189079
ARID2	F2;GP1BA	1	UCEC	ENSG00000189079
ARID2	FASLG;TNFRSF6B	1	COAD	ENSG00000189079
ARID2	FAT4;DCHS1	1	LGG	ENSG00000189079
ARID2	FGA;ITGAM	1	COAD	ENSG00000189079
ARID2	FGF10;FGFR1	1	COAD	ENSG00000189079
ARID2	FGF13;SCN8A	1	SKCM	ENSG00000189079
ARID2	FGF2;FGFR1	1	LGG	ENSG00000189079
ARID2	FGF5;FGFR4	1	SKCM	ENSG00000189079
ARID2	FGF9;FGFR4	1	SARC	ENSG00000189079
ARID2	GDF1;ACVR1B	1	COAD	ENSG00000189079
ARID2	GHRL;GPR39	1	MESO	ENSG00000189079
ARID2	GNAI2;CCR5	1	COAD	ENSG00000189079
ARID2	GREM1;KDR	1	THCA	ENSG00000189079
ARID2	HLA-A;KIR2DL3	1	STAD	ENSG00000189079
ARID2	HLA-A;KIR3DL2	1	UCEC	ENSG00000189079
ARID2	HLA-B;KIR2DL3	1	STAD	ENSG00000189079
ARID2	HLA-B;KLRD1	1	COAD	ENSG00000189079
ARID2	HLA-C;KIR2DL3	1	STAD	ENSG00000189079
ARID2	HLA-C;SLC9C2	1	STAD	ENSG00000189079
ARID2	HLA-E;KLRC1	1	COAD	ENSG00000189079
ARID2	HLA-G;KIR2DL4	1	COAD	ENSG00000189079
ARID2	HP;ITGB2	1	COAD	ENSG00000189079
ARID2	IAPP;ADCYAP1R1	1	COAD	ENSG00000189079
ARID2	ICAM1;CAV1	1	COAD	ENSG00000189079
ARID2	ICAM2;ITGAM	1	COAD	ENSG00000189079
ARID2	ICAM4;ITGA2B	1	COAD	ENSG00000189079
ARID2	ICAM4;ITGAL	1	COAD	ENSG00000189079
ARID2	ICAM4;ITGAM	1	COAD	ENSG00000189079
ARID2	ICAM4;ITGB2	1	COAD	ENSG00000189079
ARID2	ICOSLG;ICOS	1	COAD	ENSG00000189079
ARID2	IFNG;IFNGR2	1	COAD	ENSG00000189079
ARID2	IGF1;IGF2R	1	PRAD	ENSG00000189079
ARID2	IL12B;IL12RB1	1	COAD	ENSG00000189079
ARID2	IL17C;IL17RE	1	COAD	ENSG00000189079
ARID2	IL1RN;IL1R2	1	MESO	ENSG00000189079
ARID2	IL23A;IL12RB1	1	COAD	ENSG00000189079
ARID2	INSL3;GPR84	1	COAD	ENSG00000189079
ARID2	INSL3;VIPR1	1	COAD	ENSG00000189079
ARID2	LAMC2;ITGB1	1	COAD	ENSG00000189079
ARID2	LGALS3BP;ITGB1	1	UCEC	ENSG00000189079
ARID2	LGALS3BP;VANGL1	1	UCEC	ENSG00000189079
[truncated: 32,733 more rows]

## Sheet: Table S5
Table S5. The proportions of interaction-related ERs associated with immune cell infiltration from TIMER and CIBERSORT.
TIMER	B cell	CD4 T cell	CD8 T cell	Neutrophil	Macrophage	Dendritic		CIBERSORT	B_Cells	T_Cells_CD4	T_Cells_CD8	Neutrophils	Macrophages	Dendritic_Cells	T_Cells_gamma_delta	NK_Cells	Plasma_Cells	Mast_Cells	Eosinophils
ACC	0.0212766	0.0212766	0.106383	0.212766	0.12766	0.0425532		ACC	0.510638	0.702128	0.829787	0.0212766	0.787234	0.0851064	0	0.680851	0.0212766	0.723404	0.12766
BLCA	0.257353	0.272059	0.625	0.625	0.698529	0.602941		BLCA	0.455882	0.433824	0.477941	0.25	0.617647	0.382353	0.0514706	0.558824	0.264706	0.338235	0.0882353
BRCA	0.164021	0.518519	0.661376	0.619048	0.751323	0.497354		BRCA	0.343915	0.502646	0.619048	0.185185	0.582011	0.21164	0.259259	0.656085	0.613757	0.52381	0
CESC	0.23	0.165	0.245	0.355	0.235	0.27		CESC	0.115	0.5	0.53	0.27	0.445	0.22	0.14	0.665	0.155	0.37	0.05
CHOL	0.133333	0	0.333333	0.466667	0	0.266667		CHOL	0	0.0666667	0.133333	0.0666667	0	0.0666667	0	0.2	0.0666667	0.2	0.0666667
COAD	0.411043	0.824131	0.728016	0.762781	0.785276	0.754601		COAD	0.427403	0.386503	0.290389	0.366053	0.537832	0.147239	0.0695297	0.327198	0.143149	0.257669	0.175869
DLBC	0.269231	0.0384615	0.576923	0.769231	0.307692	0.538462		DLBC	0	0	0	0	0	0	0	0	0	0	0
ESCA	0.321429	0.333333	0.333333	0.47619	0.345238	0.357143		ESCA	0.392857	0.22619	0.380952	0.27381	0.345238	0.0595238	0	0.178571	0.166667	0.321429	0.0238095
GBM	0.103896	0.363636	0.298701	0.525974	0.285714	0.272727		GBM	0.363636	0.623377	0.733766	0.435065	0.753247	0.396104	0.0519481	0.61039	0.0324675	0.422078	0.012987
HNSC	0.471831	0.767606	0.330986	0.647887	0.5	0.591549		HNSC	0.274648	0.394366	0.71831	0.443662	0.647887	0.556338	0.323944	0.464789	0.309859	0.56338	0.056338
KICH	0.428571	0.142857	0.785714	0.285714	0.642857	0.357143		KICH	0.214286	0.142857	0	0.214286	0.142857	0.142857	0	0.357143	0	0.0714286	0.142857
KIRC	0.726027	0.958904	0.753425	0.863014	0.821918	0.849315		KIRC	0.205479	0.39726	0.657534	0.506849	0.39726	0	0.60274	0.616438	0.534247	0.630137	0.0958904
KIRP	0.236559	0.698925	0.322581	0.817204	0.580645	0.806452		KIRP	0.924731	0.505376	0.88172	0.741935	0.870968	0.258065	0.634409	0.806452	0.451613	0.0645161	0.129032
LGG	0.572222	0.644444	0.594444	0.644444	0.566667	0.672222		LGG	0.811111	0.722222	0.777778	0.444444	0.838889	0.266667	0.166667	0.738889	0.0611111	0.777778	0.211111
LIHC	0.816092	0.885057	0.402299	0.908046	0.91954	0.793103		LIHC	0.229885	0.356322	0.505747	0.689655	0.310345	0.183908	0.275862	0.666667	0.252874	0.137931	0.0689655
LUAD	0.514451	0.630058	0.543353	0.543353	0.595376	0.526012		LUAD	0.433526	0.50289	0.572254	0.260116	0.427746	0.16185	0.514451	0.514451	0.82659	0.468208	0.0404624
LUSC	0.342105	0.539474	0.605263	0.690789	0.407895	0.625		LUSC	0.559211	0.789474	0.868421	0.644737	0.631579	0.493421	0.736842	0.440789	0.809211	0.546053	0.177632
MESO	0.363636	0	0.181818	0.0909091	0.181818	0.363636		MESO	0.0909091	0	0.0909091	0.272727	0.181818	0.0909091	0.0909091	0.181818	0.363636	0	0.0909091
OV	0.347826	0.728261	0.25	0.652174	0.815217	0.434783		OV	0.195652	0.543478	0.684783	0.195652	0.619565	0.23913	0.25	0.728261	0.152174	0.608696	0.0326087
PAAD	0.819444	0.541667	0.819444	0.833333	0.777778	0.847222		PAAD	0.166667	0.291667	0.277778	0.152778	0.152778	0.486111	0.208333	0.583333	0.111111	0.333333	0.166667
PCPG	0.571429	0.142857	0.714286	0.571429	0.428571	0.285714		PCPG	0.571429	0.142857	0	0.142857	0.142857	0	0	0.428571	0.714286	0	0.142857
PRAD	0.921053	0.559211	0.914474	0.907895	0.868421	0.894737		PRAD	0.335526	0.598684	0.309211	0.388158	0.539474	0.723684	0.0592105	0.302632	0.269737	0.414474	0.0460526
READ	0.732919	0.602484	0.726708	0.804348	0.807453	0.720497		READ	0.111801	0.406832	0.102484	0.170807	0.521739	0.0776398	0.10559	0.26087	0.139752	0.149068	0.509317
SARC	0.0721649	0.886598	0.226804	0.680412	0.742268	0.824742		SARC	0.773196	0.835052	0.85567	0.525773	0.927835	0.103093	0.360825	0.896907	0.505155	0.824742	0.0927835
SKCM	0.262857	0.297143	0.508571	0.634286	0.502857	0.411429		SKCM	0.634286	0.731429	0.8	0.0971429	0.645714	0.331429	0.0342857	0.794286	0.702857	0.571429	0.302857
STAD	0.476331	0.639053	0.559172	0.647929	0.680473	0.514793		STAD	0.529586	0.553254	0.713018	0.233728	0.328402	0.331361	0.0710059	0.482249	0.112426	0.446746	0.239645
TGCT	0.583333	0.333333	0.666667	0.166667	0.916667	0.583333		TGCT	0.583333	0.416667	0.5	0.166667	0.333333	0.0833333	0.333333	0.666667	0.5	0.583333	0
THCA	0.875	0.775	0.925	0.875	0.95	0.75		THCA	0.75	0.8	0.85	0.15	0.825	0.275	0.375	0.9	0.85	0.35	0.55
THYM	0.647059	0.411765	0.705882	0.352941	0.882353	0.529412		THYM	0	0	0	0	0	0	0	0	0	0	0
UCEC	0.199387	0.349693	0.48773	0.300613	0.40184	0.572086		UCEC	0.196319	0.592025	0.656442	0.121166	0.292945	0.15184	0.0567485	0.739264	0.717791	0.121166	0.0782209
UCS	0.0952381	0.174603	0.52381	0.15873	0.380952	0.0952381		UCS	0.015873	0.0634921	0.015873	0.0793651	0.0793651	0.015873	0	0.047619	0.031746	0.0634921	0.031746
UVM	0.5	0.25	0.5	0.25	0	0.5		UVM	0	0.75	0.75	0	0.75	0	0	0.75	0	0	0

## Sheet: Table S6
Table S6. The top biological function for subnetwork modules identified by MCODE.
MCODE module	GO term	Description	P.adjust value
Module 5	GO:0007159	leukocyte cell-cell adhesion	8.70731e-15
	GO:0070661	leukocyte proliferation	1.0112e-14
	GO:0002696	positive regulation of leukocyte activation	2.4289e-14
Module 7	GO:0002449	lymphocyte mediated immunity	5.55E-20
	GO:0001914	regulation of T cell mediated cytotoxicity	1.33E-19
	GO:0002819	regulation of adaptive immune response	9.26E-18
Module 9	GO:0052652	cyclic purine nucleotide metabolic process	4.65E-07
	GO:0006171	cAMP biosynthetic process	1.16E-06

## Sheet: Table S7
Table S7. The log2FC of dysregulated immune interaction pairs between mutant and wild type samples.
TCGA		PDCD1	CD274
SKCM	RCC1	0.914816	NA
	TOP2B	NA	0.667166
	CUL2	1.56219	0.21448
	DNMT3L	NA	0.750327
	REST	0.69986	0.975413
	SENP3	NA	0.469708
	BRD4	NA	2.11323
	MBIP	1.8016	1.49761
	MEAF6	NA	1.38371
	UBE2A	2.16085	1.25443
LUAD	MBD5	NA	0.861085
	HLTF	NA	1.54406
	HDAC4	NA	1.20555
	TRRAP	NA	0.497653
	TP53	0.447506	0.824627
	KMT2A	NA	0.922153
	ING3	NA	2.48359
LUSC	ACTL6B	1.24568	NA
	APOBEC1	0.686713	NA
	TRIM28	2.14628	NA
	PRDM15	NA	1.34821
